# Supplementary material for: Clinical impact of diabetes mellitus on 2-year clinical outcomes following PCI with second-generation drug-eluting stents; Landmark analysis findings from patient registry: Pooled analysis of the Korean multicenter drug-eluting stent registry
Source: PLoS One. 2020 Jun 10;15(6):e0234362. doi: 10.1371/journal.pone.0234362 (PMC7286514; doi:10.1371/journal.pone.0234362)
Supplement: S1 Data — (CSV) [file pone.0234362.s005.csv]

serial	exclusion	hdm	stent_drug	age	gender	bmi	cc	ACS	hhtn	hdm_nsul	hsm	hdlipid	af	hcabg	hmi	hpci	hcva	hcrf	hdys	ef	tv_lm	tv_lad	tv_lcx	tv_rca	ISR	ACC_AHA	Total_occlusion	CTO	Calcification	thrombus	Bifurcation	Ostial_lesion	n_tlesion_patient	n_stent_patient	mean_st_diameter	tot_st_length	radial_app	pre_balloon	postNC	Aspirin	Clopidogrel	Cilostazol	Warfarin	BB	ACEi	ARB	ACEi_ARB	CCB	Nitrate
1	0	1	0	59	1	20.55	1	1	0	0	1	0	0	0	0	0	0	0	0	49	0	0	0	1	0	1	0	0	0	0	0	0	1	1	2.75	18	0	1	0	1	1	1	0	1	1	0	1	0	0
2	0	0	0	53	1	26.99	1	1	0	0	1	0	0	0	0	0	0	0	0	68	0	1	0	0	0	1	0	0	0	0	0	0	1	1	3.5	23	0	1	1	1	1	1	0	1	1	0	1	0	1
3	0	0	0	65	1	28.12	1	1	0	0	0	0	0	0	0	0	0	0	0	67	0	1	0	1	0	3	0	0	0	0	0	0	2	3	2.88	71	1	1	0	1	1	1	0	1	1	0	1	0	0
4	0	1	0	58	1	22.23	2	1	1	0	0	0	0	0	0	0	1	0	0	41	0	0	0	1	0	1	0	0	0	0	0	0	1	1	2.75	18	0	1	1	0	0	0	0	0	0	0	0	0	0
5	0	0	0	74	1	22.96	1	1	0	0	0	0	0	0	0	0	0	0	0	63	0	1	0	0	0	2	0	0	0	0	0	0	1	1	3.5	18	0	1	0	1	1	1	0	1	1	0	1	0	1
6	0	0	0	74	1	25	0	0	0	0	0	0	0	0	0	0	0	0	0	50	0	1	0	0	0	3	0	0	0	0	0	0	1	2	2.88	30	0	1	1	1	1	1	0	1	1	0	1	0	1
7	0	0	0	67	1	25.24	0	0	1	0	1	0	0	0	0	0	0	0	0	64	0	0	0	1	0	3	0	0	0	0	0	0	1	1	2.5	23	1	0	0	1	1	1	0	1	0	0	0	1	1
8	0	1	0	63	1	22.04	0	0	1	0	0	1	0	0	0	0	0	0	0		1	1	0	0	0	3	0	0	0	0	0	0	2	2	3.75	38	1	1	1	1	1	1	0	1	1	0	1	0	1
9	0	0	0	72	1	24.8	0	0	1	0	1	0	0	0	0	0	0	0	0	60	0	1	0	0	0	0	0	0	0	0	0	0	1	1	3	15	0	0	0	1	1	1	0	1	0	1	1	0	0
10	0	0	0	65	1	24.97	1	1	0	0	0	0	0	0	0	0	0	0	0	55	1	0	0	0	0	3	0	0	0	0	0	0	1	1	4	18	0	0	1	1	1	0	0	1	1	0	1	0	0
11	0	1	0	69	0	22.21	0	0	0	0	0	0	0	0	0	0	1	0	0	55	0	0	0	1	0	3	0	0	0	0	0	0	1	1	3.5	28	0	0	1	1	1	1	0	1	1	0	1	0	0
12	0	0	0	62	1	23.44	0	0	0	0	1	0	0	0	0	0	0	0	0	59	0	1	0	0	0	3	0	0	0	0	0	0	1	1	3.5	23	0	0	1	1	1	1	0	1	1	0	1	0	1
13	0	0	0	65	1	23.03	0	0	0	0	0	0	0	0	0	0	0	0	0	56	0	1	0	0	0	2	0	0	0	0	0	0	1	1	3	18	0	0	1	1	1	0	0	1	0	1	1	0	1
14	0	0	0	81	1	23.18	2	1	1	0	0	0	0	0	0	0	0	0	0	42	0	0	0	1	0	3	1	0	0	0	0	0	1	1	4	28	1	0	1	1	1	1	0	1	1	0	1	0	1
15	0	0	0	67	0	23.88	2	1	1	0	1	0	0	0	0	0	0	0	0	53	0	1	0	0	0	3	0	0	0	0	0	0	1	2	3.5	30	1	0	1	1	1	1	0	1	1	0	1	0	1
16	0	0	0	68	0	27.97	0	0	0	0	0	0	0	0	0	0	0	0	0	57	0	0	1	1	0	3	0	0	0	0	0	0	2	2	2.75	51	0	0	1	1	1	1	0	1	1	0	1	0	1
17	0	0	0	68	1	22.77	2	1	0	0	1	1	0	0	0	0	0	0	0	49	0	1	0	0	0	2	0	0	0	0	0	0	1	1	2.75	18	0	0	0	1	1	1	0	1	1	0	1	0	1
18	0	0	0	54	1	26.93	3	1	0	0	1	0	0	0	0	0	0	0	0	54	0	1	0	0	0	2	0	0	0	0	0	0	1	1	3.5	18	0	1	1	1	1	1	0	1	1	0	1	0	0
19	0	0	0	55	1	25.04	0	0	0	0	1	1	0	0	0	0	0	0	0	49	0	1	0	0	0	1	0	0	0	0	0	0	1	1	3	15	0	0	1	1	1	1	0	1	1	0	1	0	1
20	0	0	0	64	0	25.3	0	0	1	0	0	0	0	0	0	0	0	0	0	51	0	0	1	0	0	3	0	0	0	0	1	0	1	1	2.75	28	1	0	0	1	1	0	0	1	0	0	0	0	1
21	0	0	0	49	1	23.45	3	1	0	0	1	0	0	0	0	0	0	0	0	55	0	1	0	1	0	3	0	0	0	0	0	0	2	4	3.25	99	1	0	0	1	1	0	0	1	1	0	1	0	1
22	0	0	0	49	1	23.45	3	1	0	0	1	0	0	0	0	0	0	0	0	32	0	1	1	1	0	3	0	0	0	1	0	0	3	3	3.67	86	0	0	1	1	1	0	0	1	1	0	1	0	1
23	0	0	0	58	1	27.76	0	0	0	0	0	0	0	0	0	0	0	0	0	59	0	1	0	0	0	2	0	0	0	0	0	0	1	1	2.75	23	0	0	0	1	1	0	0	1	0	0	0	0	1
24	0	0	0	71	0	21.78	2	1	1	0	1	0	0	0	0	0	0	0	0	66	0	0	0	1	0	3	1	0	0	0	0	0	1	1	2.75	28	0	0	0	1	1	0	0	1	1	0	1	0	0
25	0	0	0	64	0	35.08	2	1	1	0	0	0	0	0	0	0	0	0	0	53	0	1	0	0	0	2	0	0	0	0	0	0	1	1	3	18	0	0	0	1	1	1	0	1	1	0	1	0	0
26	0	0	0	43	1	22.39	1	1	0	0	1	0	0	0	0	0	0	0	0	56	0	0	1	0	0	1	0	0	0	0	0	0	1	1	2.75	18	0	0	0	1	0	0	0	1	0	0	0	0	0
27	0	1	0	68	0	21.23	2	1	0	0	1	0	0	0	0	0	0	0	0	45	0	0	1	0	0	2	1	0	0	0	0	0	1	1	3	23	0	0	0	1	1	1	0	1	0	0	0	0	0
28	0	0	0	49	1	23.66	1	1	0	0	0	0	0	0	0	0	0	0	0	56	0	1	0	0	0	3	0	0	0	0	0	0	1	3	2.75	66	1	0	0	1	1	1	0	0	0	0	0	0	0
29	0	0	0	79	0	18.22	2	1	0	0	0	0	0	0	0	0	0	0	0		0	0	0	1	0	3	1	0	0	1	0	0	1	1	2.75	28	0	0	0	1	1	0	0	1	1	0	1	0	0
30	0	0	0	81	1	23.53	2	1	1	0	0	0	0	0	0	0	0	0	0	54	0	1	0	0	0	3	0	0	3	0	0	0	1	1	3	28	0	0	0	1	1	0	0	1	1	0	1	0	0
31	0	1	0	60	1	21.63	2	1	1	0	0	0	0	0	0	0	1	0	0	57	0	1	0	0	0	3	0	0	0	0	0	0	1	1	3	25	0	0	1	1	1	1	0	1	1	0	1	0	0
32	0	1	0	67	1	23.18	0	0	0	0	0	0	0	0	0	0	0	0	0	67	0	1	1	1	0	3	0	0	0	0	0	0	3	4	3.21	97	0	0	0	1	1	0	0	1	0	0	0	0	0
33	0	0	0	84	1	20.96	3	1	0	0	1	0	0	0	0	0	0	0	0	39	0	1	0	0	0	1	0	0	0	0	0	0	1	1	2.5	23	0	0	0	1	1	0	0	1	1	0	1	0	0
34	0	0	0	66	1	24.22	0	0	0	0	0	0	0	0	0	0	0	0	0	60	0	0	0	1	0	2	0	0	0	0	0	0	1	1	3	18	0	0	0	1	1	0	0	1	1	0	1	0	0
35	0	0	0	69	1	23.88	0	0	1	0	0	0	0	0	0	0	0	0	0	54	0	1	1	0	0	3	0	0	0	0	0	0	2	3	2.81	61	0	0	0	1	1	1	0	1	1	0	1	0	0
36	0	0	0	79	1	25.16	3	1	1	0	0	1	0	0	0	0	0	0	0	47	0	1	1	0	0	3	0	0	3	1	0	0	2	3	3	99	0	0	0	1	1	0	0	1	1	0	1	0	0
37	0	0	0	63	0	22.83	0	0	1	0	1	0	0	0	0	0	0	0	0	73	1	1	0	0	0	3	0	0	0	0	0	0	1	2	3.25	48	1	0	0	1	1	1	0	1	1	0	1	0	0
38	0	0	0	79	0	21.78	0	0	1	0	0	0	0	0	0	0	0	0	0		0	0	0	1	0	3	0	0	0	0	0	0	1	1	3	33	0	0	0	1	1	0	0	1	1	0	1	0	0
39	0	1	0	61	1	24.38	2	1	1	0	1	0	0	0	0	0	0	0	0	53	0	1	0	1	0	3	0	0	0	0	0	0	3	3	3.08	84	0	0	0	1	1	1	0	1	0	0	0	1	0
40	0	0	0	64	1	26.91	0	0	0	0	0	1	0	0	0	0	0	0	0	59	0	0	1	0	0	3	0	0	0	0	0	0	1	1	2.75	33	0	0	0	1	1	0	0	1	1	0	1	0	0
41	0	0	0	55	1	28.73	2	1	0	0	0	0	0	0	0	0	0	0	0	55	0	0	1	1	0	3	0	0	0	0	0	0	2	2	3	56	1	0	0	1	1	1	0	1	1	0	1	0	0
42	0	0	0	40	1	25.56	2	1	1	0	0	0	0	0	0	0	0	0	0	64	0	1	1	0	0	2	0	0	0	0	0	0	2	2	2.75	61	0	1	0	1	1	1	0	1	1	0	1	0	0
43	0	0	0	62	0	28.57	1	1	1	0	0	0	0	0	0	0	0	0	0	55	0	1	0	1	0	3	0	0	0	0	0	0	2	2	3.13	48	0	0	0	1	1	1	0	1	1	0	1	1	0
44	0	0	0	43	1	21.63	1	1	0	0	1	0	0	0	0	0	0	0	0	58	1	1	0	0	0	3	0	0	0	0	0	0	1	2	2.88	56	1	0	1	1	1	1	0	1	0	0	0	0	0
45	0	1	0	67	0	17.22	0	0	0	0	0	0	0	0	0	0	0	0	0	60	0	1	0	0	0	3	0	0	3	0	0	0	1	1	3	23	0	0	1	1	1	1	0	1	0	0	0	0	0
46	0	0	0	60	1	19.95	0	0	0	0	0	0	0	0	0	0	0	0	0	60	0	0	0	1	0	3	0	0	0	0	0	0	1	1	2.75	38	1	0	0	1	1	0	0	1	1	0	1	0	0
47	0	0	0	78	0	22.83	2	1	1	0	0	0	0	0	0	0	0	0	0		0	0	0	1	0	2	0	0	0	0	0	0	1	1	3.5	23	0	0	0	1	1	0	0	1	1	0	1	0	0
48	0	1	0	67	0	25.01	1	1	1	0	0	0	0	0	0	0	0	0	0	66	0	1	1	0	0	3	0	0	0	0	0	0	2	2	3.13	47	0	0	0	1	1	1	0	1	1	0	1	0	0
49	0	0	0	59	1	23.14	1	1	1	0	1	0	0	0	0	0	0	0	0	58	0	1	0	1	0	3	0	0	0	0	0	0	2	2	3.25	58	0	1	1	1	1	1	0	1	1	0	1	0	1
50	0	0	0	47	1	21.87	3	1	0	0	1	1	0	0	0	0	0	0	0	60	0	1	0	0	0	3	0	0	0	1	0	0	1	1	3.5	23	0	1	0	1	1	0	0	1	1	0	1	0	1
51	0	0	0	79	1	18.94	2	1	1	0	1	0	0	0	0	0	1	0	0	51	0	0	0	1	0	2	0	0	0	0	0	0	1	1	3	18	0	0	0	1	1	0	0	1	0	0	0	0	1
52	0	0	0	78	0	25.3	3	1	1	0	0	0	0	0	0	0	0	0	0	42	0	1	0	0	0	3	0	0	0	0	0	0	1	1	2.75	23	0	0	0	1	1	0	0	1	1	0	1	0	1
53	0	0	0	76	1	22.23	0	0	0	0	0	0	0	0	0	0	0	0	0	59	0	0	1	1	0	3	0	0	0	0	0	0	2	2	3.13	51	0	0	1	1	1	1	0	1	1	1	1	0	1
54	0	1	0	74	0	26.56	1	1	1	0	0	0	0	0	0	0	0	0	0	54	0	1	1	1	0	3	0	0	0	0	0	0	3	3	3.08	59	0	0	0	0	0	0	0	0	0	0	0	0	0
55	0	0	0	68	0	23.8	2	1	1	0	0	1	0	0	0	0	0	0	0	50	0	1	0	0	0	3	0	0	0	0	0	0	1	1	3	23	0	0	0	1	1	1	0	1	0	0	0	0	0
56	0	0	0	78	0	22.89	3	1	1	0	0	0	0	0	0	0	1	0	0	61	0	1	0	0	0	2	0	0	0	0	0	0	1	1	3.5	18	0	0	0	1	1	0	0	1	0	1	1	0	1
57	0	0	0	60	0	25.33	2	1	1	0	0	0	0	0	0	0	0	0	0	47	0	1	0	0	0	2	1	0	0	0	0	0	1	1	2.75	23	0	0	0	1	1	0	0	1	1	0	1	0	1
58	0	0	0	77	1	24.73	1	1	1	0	0	0	0	0	0	0	0	0	0	63	0	0	0	1	0	2	0	0	0	0	0	0	1	1	4	23	0	0	0	1	1	0	0	1	1	0	1	0	0
59	0	0	0	77	0	24.73	1	1	1	0	0	0	0	0	0	0	0	0	0	56	0	1	0	0	0	2	0	0	0	0	0	0	1	1	3	23	0	0	0	1	1	0	0	1	0	0	0	0	1
60	0	0	0	47	1	25.47	2	1	0	0	1	0	0	0	0	0	0	0	0	50	0	0	0	1	0	3	1	0	0	1	0	0	1	1	4	23	0	0	1	1	1	0	0	1	1	0	1	0	1
61	0	0	0	63	0	21.37	1	1	0	0	0	0	0	0	0	0	0	0	0	32	0	0	0	1	0	3	0	0	0	0	0	0	1	1	2.75	38	0	0	0	0	1	0	0	1	1	0	1	0	0
62	0	1	0	78	0	23.56	1	1	1	0	0	1	0	0	0	0	0	0	0	32	0	1	0	0	0	3	1	1	0	0	0	0	1	1	3	38	0	1	0	1	1	0	0	1	1	0	1	0	1
63	0	1	0	64	0	24.53	0	0	1	0	0	1	0	0	0	0	0	0	0	49	0	1	1	0	0	3	0	0	0	0	0	0	2	2	2.88	61	0	1	0	1	1	1	0	1	1	0	1	0	1
64	0	0	0	79	1	22.27	3	1	0	0	0	0	0	0	0	0	0	0	0	64	0	0	0	1	0	2	0	0	0	0	0	0	1	1	3	18	0	1	0	1	1	0	0	0	0	1	1	0	1
65	0	1	0	67	1	20.83	2	1	1	0	1	0	0	0	0	0	0	0	0	32	0	1	0	0	0	3	0	0	0	0	0	0	1	1	3	23	0	1	0	1	1	0	0	1	1	0	1	0	1
66	0	0	0	54	1	26.72	2	1	0	0	1	0	0	0	0	0	0	0	0	49	0	0	0	1	0	3	0	0	0	0	0	0	2	2	3	53	0	1	0	1	1	0	0	1	1	0	1	0	1
67	0	0	0	63	0	21.37	1	1	0	0	0	0	0	0	0	0	0	0	0	32	0	0	0	1	0	3	0	0	0	0	0	0	1	1	2.75	38	0	0	0	0	1	0	0	1	1	0	1	0	0
68	0	0	0	61	1	23.88	3	1	0	0	1	0	0	0	0	0	0	0	0	65	0	1	0	0	0	3	0	0	0	0	0	0	1	1	3.5	23	0	1	0	1	1	0	0	1	1	0	1	0	1
69	0	1	0	63	1	22.68	1	1	0	0	1	0	0	0	0	0	1	0	0	51	0	0	0	1	0	3	0	0	0	0	0	0	1	1	3.5	28	0	1	0	1	1	0	0	1	0	0	0	0	1
70	0	0	0	55	1	24.9	0	0	0	0	0	0	0	0	0	0	0	0	0	54	0	0	0	1	0	2	0	0	0	0	0	0	1	1	3.5	18	0	1	0	1	1	0	0	1	0	0	0	0	1
71	0	0	0	60	1	24.98	3	1	0	0	0	0	0	0	0	0	0	0	0	57	0	1	0	0	0	2	0	0	0	0	0	0	1	1	3.5	23	0	0	0	1	1	0	0	1	1	0	1	1	1
72	0	0	0	71	0	19.04	0	0	1	0	0	0	0	0	0	0	0	0	0	55	0	1	0	1	0	3	0	0	3	0	0	0	2	4	2.75	97	0	0	1	1	1	0	0	1	0	0	0	1	1
73	0	1	0	58	1	25.23	1	1	0	0	0	0	0	0	0	0	0	0	0	70	0	1	1	0	0	1	0	0	0	0	0	0	2	2	3	38	1	0	0	1	1	0	0	1	1	0	1	0	0
74	0	0	0	82	1	22.05	1	1	1	0	1	1	0	1	0	0	0	0	0	34	0	0	1	0	0	2	0	0	0	0	0	0	1	1	2.5	23	1	1	1	1	1	1	0	0	0	1	1	1	1
75	0	0	0	43	1	29.15	3	1	0	0	0	0	0	0	0	0	0	0	0	44	0	1	0	0	0	1	0	0	0	0	0	0	1	1	2.75	15	1	0	1	1	1	1	0	1	0	1	1	0	0
76	0	1	0	81	0	23.11	1	1	0	0	0	0	0	0	0	0	0	0	0	65	0	1	0	0	0	3	0	0	0	0	0	0	1	1	3.5	23	1	0	1	1	1	0	0	1	0	0	0	0	1
77	0	0	0	67	0	21.98	3	1	0	0	1	0	0	0	0	0	0	0	0	50	0	1	0	1	0	3	0	0	0	0	0	0	2	3	3.13	66	0	0	1	1	1	0	0	1	1	0	1	0	0
78	0	0	0	68	1	25.07	2	1	0	0	1	0	0	0	0	0	0	0	0	51	0	1	0	0	0	1	0	0	0	0	0	0	1	1	3	23	1	0	1	1	1	0	0	1	0	1	1	0	0
79	0	0	0	62	1	23.49	1	1	1	0	1	0	0	0	0	0	0	0	0	60	0	1	1	0	0	3	0	0	0	0	0	0	2	2	3.25	51	1	0	1	1	1	1	0	0	0	0	0	1	1
80	0	0	0	85	0	21.06	3	1	0	0	0	0	0	0	0	0	0	0	0	65	0	1	0	0	0	3	0	0	0	0	0	0	1	2	2.75	41	0	0	1	1	1	1	0	1	1	1	1	0	0
81	0	0	0	70	1	16.85	2	1	0	0	1	0	0	0	0	0	0	0	0	41	0	0	1	0	0	0	0	0	0	0	0	0	1	1	2.5	15	1	0	0	1	1	1	0	1	0	1	1	0	0
82	0	0	0	79	1	13.02	3	1	1	0	0	0	0	0	0	0	0	0	0	43	0	1	0	1	0	3	0	0	0	0	0	0	2	3	3.25	71	1	1	1	1	1	1	0	1	1	0	1	0	0
83	0	0	0	86	0	22.03	3	1	0	0	0	0	0	0	0	0	0	0	0	61	0	0	0	1	0	3	0	0	0	0	0	0	1	2	3	46	0	1	1	1	1	0	0	1	1	0	1	0	0
84	0	0	0	78	0	20.89	3	1	0	0	0	0	0	0	0	0	0	0	0	55	0	1	1	0	1	3	0	0	0	0	0	0	2	3	2.56	71	0	1	1	1	1	1	0	1	0	1	1	0	0
85	0	0	0	65	0	23.75	1	1	0	0	1	0	0	0	0	0	0	0	0	60	0	1	0	0	0	2	0	0	0	0	0	0	1	2	3.75	38	1	0	1	1	1	0	0	1	0	0	0	0	0
86	0	0	0	68	0	26.84	0	0	0	0	0	0	0	0	0	0	0	0	0	57	0	1	0	0	0	3	0	0	0	0	0	0	1	1	2.75	23	1	1	1	1	1	0	0	1	0	1	1	0	1
87	0	1	0	67	1	28.03	1	1	1	0	1	0	0	0	0	0	1	0	0	49	0	1	0	0	0	3	0	0	0	0	0	0	1	2	2.88	51	1	1	1	1	1	1	0	1	1	0	1	0	1
88	0	1	0	65	0	28.04	3	1	1	0	0	0	0	0	0	0	0	0	0	67	0	1	1	0	0	3	0	0	0	0	0	0	2	3	3.13	59	0	1	1	1	1	1	0	1	0	1	1	0	0
89	0	0	0	66	1	24.68	2	1	1	0	0	0	0	0	0	0	0	0	0	69	0	0	0	1	1	1	0	0	0	0	0	0	1	1	4	23	1	1	1	1	1	0	0	0	0	0	0	0	0
90	0	0	0	55	1	24.73	0	0	1	0	0	0	0	1	0	0	0	0	0	58	0	0	0	1	0	3	0	0	0	0	0	0	1	3	2.92	74	0	1	1	1	1	0	0	0	0	1	1	0	0
91	0	1	0	66	1	26.56	2	1	1	0	0	1	0	0	0	1	0	0	0	38	0	1	0	0	1	3	0	0	0	0	0	0	1	2	2.5	43	0	1	1	1	1	1	0	1	0	1	1	0	1
92	0	0	0	63	1	22.35	3	1	0	0	0	0	0	0	0	0	0	0	0	48	0	0	1	0	0	3	0	0	0	0	0	0	1	2	3	41	0	1	1	1	1	1	0	1	0	1	1	0	0
93	0	1	0	73	1	18.8	3	1	0	0	1	1	0	0	0	0	0	0	0	66	0	1	0	0	0	3	0	0	0	0	0	0	1	2	2.75	51	0	0	1	1	1	1	0	1	0	1	1	0	0
94	0	0	0	72	1	22.74	3	1	1	0	0	0	0	0	0	0	0	0	0	48	0	0	0	1	0	0	0	0	0	0	0	0	1	1	4	15	0	1	1	1	1	1	0	1	1	0	1	0	0
95	0	1	0	45	1	22.39	0	0	0	0	1	1	0	0	0	0	0	0	0	66	0	1	0	1	0	2	0	0	1	0	0	0	2	3	2.88	74	1	0	1	1	0	1	0	1	0	0	0	0	1
96	0	0	0	75	0	32	1	1	1	0	0	0	1	0	0	0	0	0	0	50	0	1	0	1	1	3	0	0	0	0	1	0	2	3	3.06	64	1	1	1	1	1	1	0	0	0	1	1	1	1
97	0	0	0	68	0	23.31	2	1	0	0	1	0	0	0	0	0	0	0	0	55	0	1	0	0	0	3	0	0	0	0	0	0	1	2	2.88	46	0	1	1	1	1	0	0	1	0	1	1	0	0
98	0	1	0	69	0	23.98	0	0	1	0	0	0	0	0	0	0	0	0	0		0	1	0	0	0	1	0	0	0	0	0	0	1	1	3	15	1	1	1	1	1	1	0	1	0	1	1	0	0
99	0	0	0	75	0	22.01	2	1	1	0	0	0	0	0	0	0	0	0	0	57	0	1	0	0	0	1	0	0	0	0	0	0	1	1	2.75	18	0	0	1	1	1	1	0	0	0	1	1	0	0
100	0	1	0	62	1	25.99	0	0	1	0	0	0	0	0	0	0	1	0	0		0	1	0	0	0	2	0	0	0	0	0	0	1	1	3.5	28	1	0	1	1	1	0	0	0	0	0	0	0	0
101	0	0	0	55	1	23.1	2	1	0	0	1	1	0	0	0	0	0	0	0		0	1	0	1	0	3	0	0	0	0	0	0	2	5	3.38	120	1	1	1	1	1	1	0	1	0	1	1	0	0
102	0	1	0	75	0	21.07	3	1	1	0	0	0	0	0	0	0	0	0	0		0	0	0	1	0	1	0	0	0	0	0	0	1	1	4	23	0	0	0	1	1	1	0	1	0	1	1	0	0
103	0	1	0	66	0	25.88	1	1	1	0	0	0	0	0	0	0	0	0	0	59	0	1	0	0	0	3	0	0	1	0	0	0	1	2	2.75	25.8	1	1	1	1	1	1	0	1	0	0	0	0	0
104	0	0	0	68	1	22.15	0	0	0	0	1	0	0	0	0	0	1	0	0	73	0	0	1	0	0	3	0	0	0	0	0	0	1	1	4	23	1	0	1	1	1	0	0	0	0	0	0	1	1
105	0	0	0	52	1	24.21	0	0	1	0	0	1	0	0	0	0	0	0	0	58	0	1	0	0	0	1	0	0	1	0	0	0	1	1	3.5	16	1	0	1	1	1	0	0	0	0	1	1	0	0
106	0	0	0	47	0	23.4	0	0	0	0	0	0	0	0	0	0	0	0	0	66	0	0	0	1	0	1	0	0	0	0	0	0	1	1	3.5	23	1	0	1	1	1	0	0	0	0	1	1	1	0
107	0	1	0	75	0	16.3	2	1	0	0	0	0	0	0	0	0	0	0	0	42	0	1	0	0	0	3	0	0	0	0	0	0	1	2	3.13	36	0	0	1	1	1	1	0	0	0	1	1	0	0
108	0	0	0	45	1	23.6	0	0	1	0	0	1	0	0	0	1	0	0	0	61	0	1	0	0	0	3	0	0	0	0	0	0	1	2	3	46	1	0	1	1	1	0	0	1	0	0	0	1	0
109	0	0	0	62	1	18.65	2	1	1	0	1	0	0	0	0	0	0	0	0	57	0	0	0	1	0	3	0	0	0	0	0	0	1	1	3	33	0	0	1	1	1	0	0	1	0	0	0	0	0
110	0	0	0	51	1	20.39	0	0	0	0	0	0	0	0	0	0	0	0	0	65	0	1	0	0	0	1	0	0	0	0	0	0	1	1	4	18	1	1	1	1	1	0	0	0	0	0	0	0	0
111	0	0	0	64	1	24.96	3	1	1	0	0	0	0	0	0	0	0	0	0	60	0	0	1	0	0	3	0	0	0	0	0	0	1	2	2.88	56	0	1	1	1	1	0	0	1	0	1	1	0	0
112	0	0	0	78	1	18.62	3	1	0	0	0	0	0	0	0	0	0	0	0	71	0	1	0	0	0	3	0	0	0	0	0	0	1	2	2.5	56	0	1	1	1	0	0	0	1	1	0	1	0	0
113	0	1	0	61	0	27	1	1	1	0	1	1	0	0	0	0	1	0	0	76	0	1	0	0	0	3	0	0	0	0	0	0	1	4	3	84	1	1	1	1	1	1	0	0	0	1	1	1	1
114	0	1	0	67	0	25.73	3	1	0	0	0	1	0	0	0	0	0	0	0	48	0	0	0	1	0	3	0	0	1	0	0	0	1	1	3.5	38	0	0	1	1	1	0	0	1	1	0	1	0	0
115	0	0	0	70	1	27.79	2	1	1	0	0	0	0	0	0	0	0	0	0	65	0	1	0	0	0	3	0	0	0	0	0	0	1	1	3	28	0	1	1	1	1	0	0	1	0	1	1	0	0
116	0	0	0	56	0	24.89	3	1	0	0	0	0	0	0	0	0	0	0	0	55	0	0	1	0	0	3	0	0	1	0	0	0	1	1	2.75	28	0	0	1	1	1	0	0	1	1	0	1	0	0
117	0	0	0	83	1	19.55	0	0	1	0	0	0	0	0	0	0	0	0	0	40	0	0	0	1	0	3	0	0	0	0	0	0	1	1	3	28	1	0	1	1	1	1	0	1	0	1	1	0	1
118	0	0	0	65	1	25.17	3	1	1	0	1	0	0	0	0	0	0	0	0	54	0	0	1	1	0	3	0	0	0	0	0	0	2	4	3.25	122	1	1	1	1	1	0	0	1	0	1	1	0	0
119	0	0	0	70	1	24.36	2	1	0	0	0	1	0	0	0	0	0	0	0	35	0	0	0	1	0	3	0	0	0	0	0	0	1	1	4	28	0	1	1	1	1	0	0	1	1	0	1	0	0
120	0	1	0	71	0	24.07	1	1	1	0	0	0	0	0	0	0	0	0	0	61	0	1	0	0	0	3	0	0	0	0	0	0	1	2	2.75	71	1	0	1	1	1	1	0	1	1	0	1	0	0
121	0	0	0	47	1	20.88	2	1	1	0	0	0	0	0	0	0	0	0	0	55	0	1	0	1	0	2	0	0	0	0	0	0	2	2	3.25	61	1	0	1	1	1	0	0	1	0	1	1	0	0
122	0	1	0	39	1	26.57	3	1	1	0	1	1	0	0	0	0	0	0	0	54	0	1	0	1	0	3	1	0	0	1	0	1	2	2	3.5	41	1	1	1	1	1	1	0	1	1	0	1	0	1
123	0	1	0	71	0	31.18	3	1	1	1	0	0	0	0	0	1	0	0	0		0	1	0	0	0	3	0	0	0	0	0	0	1	1	3	23	1	1	0	1	1	1	0	1	1	1	1	0	1
124	0	0	0	86	0	23.62	3	1	1	0	0	0	0	0	0	0	0	0	0	60	0	0	0	1	0	3	1	0	0	0	0	0	1	1	2.75	23	0	1	0	1	1	0	0	1	1	0	1	0	1
125	0	0	0	40	1	26.64	2	1	0	0	1	0	0	0	0	0	0	0	0	49	0	0	1	0	0	3	1	0	0	0	0	0	1	1	3	28	0	1	1	1	1	0	0	1	1	0	1	0	1
126	0	0	0	73	0	25.67	1	1	1	0	0	0	0	0	0	0	0	0	0	68	0	0	1	0	0	3	0	0	0	0	0	0	1	1	2.5	28	0	1	0	1	1	0	0	1	1	0	1	0	1
127	0	1	0	67	1	23.73	1	1	1	0	0	0	0	0	0	1	0	0	0	55	0	0	0	1	0	3	0	0	0	0	0	0	1	1	3	23	0	1	1	1	1	0	0	1	0	0	0	0	1
128	0	0	0	56	0	32.46	2	1	1	0	1	0	0	0	0	0	0	0	0	63	0	1	0	0	0	2	1	0	0	0	0	0	1	1	3	18	0	1	0	1	1	0	0	1	0	0	0	0	1
129	0	0	0	51	1	21.61	3	1	1	0	1	0	0	0	0	0	0	0	0	50	0	1	0	0	0	3	0	0	0	1	0	1	1	1	3.5	23	0	1	1	1	1	0	0	1	1	0	1	0	1
130	0	0	0	57	1	23.61	2	1	0	0	1	0	0	0	0	0	0	0	0	53	0	1	0	1	0	2	1	0	0	0	0	0	2	2	3.13	36	0	1	0	1	1	0	0	1	0	0	0	0	1
131	0	0	0	78	0	19.56	1	1	0	0	0	0	0	0	0	1	0	0	0	50	0	0	0	1	0	1	0	0	0	0	1	0	1	1	2.75	18	0	1	0	1	1	1	0	1	1	0	1	0	1
132	0	0	0	77	1	26.11	2	1	0	0	0	0	0	0	0	0	0	0	0	48	0	1	0	0	0	3	0	0	0	0	1	0	1	1	3	23	0	1	0	1	1	0	0	1	1	0	1	0	1
133	0	0	0	68	1	22.14	2	1	0	0	0	0	0	0	0	0	1	0	0	18	0	1	0	0	0	3	1	1	1	0	0	0	1	1	2.5	23	0	1	0	1	1	0	0	1	1	0	1	0	1
134	0	0	0	43	1	25.22	3	1	0	0	1	0	0	0	0	0	0	0	0	65	0	1	0	1	0	3	1	0	0	1	0	0	2	3	3.38	59	0	1	0	1	1	0	0	1	0	0	0	0	1
135	0	0	0	62	1	24.51	2	1	0	0	0	0	0	0	0	0	0	0	0	61	0	1	0	0	0	2	1	0	0	1	0	0	1	1	3	18	0	1	0	1	1	0	0	1	0	0	0	0	1
136	0	0	0	53	1	22.46	1	1	0	0	1	0	0	0	0	1	0	0	0	49	0	1	1	0	0	3	0	0	0	0	0	0	2	4	3.06	97	0	1	1	1	1	0	0	1	1	0	1	0	1
137	0	0	0	47	1	22.1	2	1	0	0	0	0	0	0	0	0	0	0	0	68	0	1	0	0	0	1	0	0	0	0	0	0	1	1	3.5	18	1	1	1	1	1	0	0	1	1	0	1	0	1
138	0	0	0	76	1	16.85	3	1	0	0	1	0	0	0	0	0	0	0	0	29	0	0	0	1	0	3	0	0	0	0	0	0	1	1	4	28	0	1	0	1	1	0	0	1	1	0	1	0	1
139	0	0	0	65	1	22.72	1	1	1	0	1	0	0	0	0	0	0	0	0	50	0	0	0	1	0	3	0	0	1	0	0	0	1	3	2.58	74	0	1	1	1	1	0	0	1	1	0	1	0	1
140	0	0	0	35	1	29.75	2	1	0	0	1	0	0	0	0	0	0	0	0	61	0	0	0	1	0	2	0	0	0	0	0	0	1	1	4	23	1	1	0	1	1	0	0	1	1	0	1	0	1
141	0	0	0	62	0	24.03	3	1	0	0	0	0	0	0	0	0	0	0	0	52	0	1	0	0	0	1	1	0	0	0	0	0	1	1	2.75	18	0	1	1	1	1	0	0	1	1	0	1	0	1
142	0	0	0	39	1	24.24	2	1	0	0	0	0	0	0	0	0	0	0	0	56	0	1	0	1	0	3	1	1	1	0	0	0	2	3	2.94	74	1	1	1	1	0	0	0	1	1	0	1	0	1
143	0	0	0	50	1	25.69	2	1	0	0	1	0	0	0	0	0	0	0	0	47	0	0	1	0	0	3	0	0	0	0	0	0	1	1	3	23	0	1	1	1	1	0	0	1	1	0	1	0	1
144	0	0	0	73	1	25.77	2	1	1	0	0	0	0	0	0	0	0	0	0	57	0	0	0	1	0	2	0	0	0	0	0	0	1	1	2.5	18	1	1	0	1	1	0	0	1	1	0	1	0	1
145	0	0	0	71	0	24.56	2	1	1	0	0	1	0	0	0	0	0	0	0	50	0	1	0	0	0	2	0	0	0	0	0	0	1	1	3	23	0	1	0	1	1	0	0	1	1	0	1	0	1
146	0	0	0	56	1	20.28	3	1	0	0	1	0	0	0	0	0	0	0	0	51	0	1	0	0	0	2	0	0	0	0	0	0	1	1	3	18	0	1	1	1	1	0	0	1	0	0	0	0	1
147	0	0	0	60	1	21.45	3	1	1	0	0	0	0	0	0	0	0	0	0	47	0	1	0	0	0	2	0	0	0	0	0	0	1	1	3	23	0	1	0	1	1	0	0	1	0	0	0	0	1
148	0	0	0	73	1	20.43	2	1	0	0	1	0	0	0	0	0	0	0	0	59	0	0	0	1	0	3	1	0	0	0	0	0	1	1	2.5	28	1	1	0	1	1	0	0	1	0	0	0	0	1
149	0	0	0	72	1	20.42	2	1	1	0	0	0	0	0	0	0	0	1	1	63	0	1	0	0	0	1	0	0	0	1	0	0	1	1	3.5	13	0	1	0	1	1	0	0	1	0	0	0	1	1
150	0	0	0	69	1	22.86	1	1	0	0	1	0	0	0	0	0	0	0	0	49	0	1	0	1	0	3	0	0	0	1	0	0	2	2	2.88	56	0	1	1	1	1	0	0	1	0	0	0	0	1
151	0	1	0	73	0	22.37	1	1	1	1	0	1	0	0	0	0	0	0	0	65	0	1	0	1	0	3	0	0	0	0	0	0	2	3	3.25	69	0	1	1	1	1	0	0	1	0	0	0	0	1
152	0	0	0	69	0	23.11	2	1	1	0	0	0	0	0	0	0	0	0	0	31	0	1	1	0	0	2	0	0	1	0	0	0	2	2	2.88	36	1	1	1	1	1	1	0	1	1	0	1	1	1
153	0	0	0	69	1	29.3	1	1	1	0	0	0	0	0	0	1	1	0	0	61	0	0	1	0	0	3	0	0	1	0	0	1	1	1	4	23	1	1	1	1	1	1	0	1	1	0	1	1	1
154	0	0	0	77	1	23.88	0	0	1	0	0	0	0	0	0	1	0	0	0		0	1	0	0	0	2	0	0	0	0	0	0	1	1	3	18	1	1	1	1	1	0	0	1	1	0	1	1	1
155	0	1	0	43	1	24.77	2	1	1	0	1	0	0	0	0	0	0	0	0	65	0	1	0	0	0	3	0	0	1	1	1	0	1	1	2.5	23	1	1	0	1	1	0	0	1	1	0	1	0	1
156	0	1	0	56	0	24.78	0	0	1	0	0	0	0	0	0	0	0	0	0	71	0	1	0	0	0	3	0	0	0	0	0	0	1	1	3	23	0	1	0	1	1	0	0	1	1	0	1	0	0
157	0	0	0	70	1	24.39	1	1	1	0	0	0	0	0	0	0	0	0	0	63	0	1	0	0	0	2	0	0	0	0	0	0	1	1	4	18	1	1	0	1	1	0	0	1	1	0	1	0	0
158	0	1	0	47	1	23.03	0	0	0	0	0	0	0	0	0	0	0	0	0	63	0	1	0	0	0	3	0	0	0	0	0	0	1	2	2.88	51	0	1	1	1	1	0	0	1	1	0	1	0	0
159	0	0	0	82	0	23.2	0	0	1	0	0	1	0	0	0	0	0	0	0	66	0	1	0	0	0	3	0	0	0	0	0	0	1	2	2.88	51	0	1	0	1	1	0	0	1	1	0	1	0	1
160	0	0	0	67	1	21.62	0	0	1	0	1	0	0	0	0	0	0	0	0	61	0	1	0	0	0	3	0	0	0	0	0	0	1	2	3.75	46	0	1	0	1	1	0	0	1	1	0	1	0	1
161	0	0	0	69	0	21.78	2	1	1	0	1	1	0	0	0	0	0	0	0	51	0	0	1	0	0	3	0	0	0	0	0	0	1	2	2.88	41	0	1	1	1	1	0	0	1	1	0	1	0	1
162	0	0	0	51	1	25.59	2	1	0	0	0	0	0	0	0	0	0	0	0	62	0	0	0	1	0	3	0	0	0	0	0	0	1	1	4	23	0	1	0	1	1	0	0	1	1	0	1	0	1
163	0	0	0	57	1	30.24	2	1	0	0	1	0	0	0	0	0	0	0	0	61	0	1	0	1	0	3	0	0	0	0	0	0	4	4	3.5	84	0	1	1	1	1	0	0	1	1	0	1	0	1
164	0	0	0	58	1	27.94	2	1	0	0	0	0	0	0	0	1	0	0	0	55	0	1	0	1	0	3	0	0	0	0	0	0	2	2	2.88	46	0	1	0	1	1	0	0	1	1	0	1	0	1
165	0	0	0	67	1	29.02	0	0	1	0	0	1	0	0	0	0	0	0	0	70	0	1	0	0	0	3	0	0	0	0	0	0	1	1	3.5	23	0	1	0	1	1	0	0	1	1	0	1	1	0
166	0	0	0	76	1	24.53	2	1	0	0	0	1	0	0	0	0	1	0	0	71	0	1	0	0	0	3	0	0	0	0	0	1	1	1	3.5	23	0	1	0	1	1	0	0	1	1	0	1	0	1
167	0	1	0	73	0	24.87	0	0	1	1	0	0	0	0	0	1	0	0	0	69	0	1	0	0	0	0	0	0	0	0	0	0	1	1	2.75	18	0	0	0	1	1	1	0	1	0	1	1	0	1
168	0	1	0	58	1	24.73	2	1	0	0	1	0	0	0	0	0	0	0	0	53	0	1	1	0	0	3	0	0	0	0	0	1	3	4	3.42	79	0	1	1	1	1	1	0	1	1	0	1	0	1
169	0	1	0	63	1	21.88	2	1	1	0	0	0	0	0	0	1	0	0	0	61	0	0	0	1	0	1	0	0	0	0	0	0	1	1	4	18	0	1	0	1	1	0	0	1	1	0	1	0	1
170	0	0	0	46	0	23.62	0	0	0	0	0	0	0	0	0	0	0	0	0	58	0	1	0	0	0	3	0	0	0	0	0	0	1	1	3.5	23	0	1	1	1	1	0	0	1	1	0	1	0	0
171	0	1	0	67	1	18.37	3	1	0	0	1	0	0	0	0	0	1	0	0	40	0	1	0	0	0	3	1	0	3	0	0	0	1	2	2.88	41	0	1	1	1	1	0	0	1	0	1	1	0	1
172	0	0	0	54	0	21.83	0	0	0	0	0	1	0	0	0	0	0	0	0	64	0	1	0	0	0	1	0	0	0	0	0	0	1	1	4	18	0	1	0	1	1	0	0	0	0	0	0	1	0
173	0	1	0	63	1	20.96	3	1	1	0	0	0	0	0	0	1	0	1	1	26	0	0	0	1	0	3	0	0	3	0	0	0	1	1	3	28	0	1	0	1	1	0	0	1	1	0	1	0	1
174	0	0	0	69	1	25.21	0	0	1	0	1	0	0	0	0	0	0	0	0	65	0	1	1	0	0	3	0	0	0	0	0	0	2	3	2.94	84	0	1	0	1	1	0	0	1	0	1	1	0	0
175	0	0	0	58	1	26.86	0	0	1	0	0	1	0	0	0	0	0	0	0	64	0	1	0	0	0	3	0	0	0	0	0	0	1	2	3.25	46	0	1	1	1	1	0	0	1	1	0	1	0	1
176	0	1	0	60	0	25.87	0	0	1	0	0	0	0	0	0	0	0	1	1	53	0	1	1	0	0	3	0	0	3	0	0	0	2	3	3.13	69	0	1	0	1	1	0	0	1	0	1	1	1	0
177	0	0	0	72	0	27.19	0	0	1	0	0	0	0	0	0	0	0	0	0	53	0	0	0	1	0	3	1	0	0	0	0	0	1	2	3.5	56	0	1	0	1	1	0	0	1	1	0	1	0	1
178	0	0	0	66	1	22.83	0	0	1	0	0	0	0	0	0	0	0	0	0	60	0	1	0	0	0	3	0	0	0	0	1	0	1	2	3.13	46	0	1	0	1	1	0	0	1	1	0	1	0	0
179	0	0	0	75	1	23.95	3	1	1	0	0	0	0	0	0	0	0	0	0	53	0	0	0	1	0	1	0	0	0	0	0	0	1	1	3.5	18	0	1	0	1	1	0	0	1	1	0	1	0	0
180	0	1	0	69	1	25.15	0	0	1	1	0	1	0	0	0	1	0	0	0	53	0	0	1	0	1	3	1	0	0	0	0	0	1	2	3	46	0	1	1	1	1	1	0	0	0	0	0	1	0
181	0	1	0	67	0	25.39	1	1	1	0	0	1	0	0	0	0	0	0	0	58	0	1	0	0	0	3	0	0	0	0	0	0	1	2	3.25	46	0	1	1	1	1	0	0	1	0	1	1	0	1
182	0	0	0	78	1	25.63	2	1	1	0	0	0	0	0	0	1	1	0	0	43	0	1	0	1	0	3	0	0	0	0	1	0	2	2	2.75	46	0	1	0	1	1	1	0	1	1	0	1	0	1
183	0	1	0	68	1	19.12	0	0	0	1	1	0	0	0	0	0	0	0	0	68	0	0	1	0	0	3	0	0	0	0	0	0	1	2	2.88	56	0	1	1	1	1	0	0	1	0	1	1	0	1
184	0	0	0	69	1	25.58	0	0	1	0	0	0	0	0	0	0	0	0	0	78	0	0	0	1	0	1	0	0	0	0	0	0	1	1	3.5	23	1	1	0	1	1	0	0	0	0	0	0	1	0
185	0	1	0	71	1	22.88	0	0	1	0	1	0	0	0	0	1	0	0	0	40	0	0	1	0	0	1	0	0	0	0	0	0	1	1	2.75	23	0	1	0	1	1	0	0	1	0	1	1	0	0
186	0	0	0	61	1	20.81	0	0	1	0	0	0	0	0	0	1	0	0	0	67	0	0	1	1	0	3	0	0	0	0	0	0	2	4	3.06	92	0	1	1	1	1	0	0	1	0	0	0	0	0
187	0	0	0	54	0	21.22	0	0	0	0	0	0	0	0	0	0	0	0	0	70	0	1	0	0	0	1	0	0	0	0	0	0	1	1	4	15	0	1	0	1	1	1	0	0	0	0	0	0	0
188	0	0	0	66	0	28.02	0	0	1	0	0	0	0	0	0	0	0	0	0	75	0	1	0	0	0	3	0	0	0	0	1	0	1	2	2.75	43	0	1	0	1	1	0	0	1	0	0	0	1	0
189	0	1	0	62	0	27.99	0	0	1	1	0	0	0	0	0	0	0	1	0	59	0	0	1	1	0	3	0	0	0	0	1	0	2	3	2.69	69	0	1	0	1	1	0	0	1	0	0	0	1	1
190	0	0	0	57	1	29.05	0	0	1	0	0	0	0	0	0	1	0	0	0	54	0	0	0	1	0	1	0	0	0	0	0	0	1	1	2.75	15	1	1	0	1	1	0	0	1	0	1	1	0	0
191	0	1	0	65	0	27.53	0	0	1	0	0	0	0	0	0	0	0	0	0	60	0	1	1	1	0	3	0	0	0	0	0	0	3	4	2.92	97	0	1	0	1	1	0	0	1	1	0	1	0	1
192	0	1	0	53	1	28.41	2	1	0	0	0	0	0	1	0	0	0	0	0	46	0	0	1	0	0	3	0	0	0	0	0	0	2	2	3.25	46	0	1	0	1	1	0	0	0	0	0	0	0	1
193	0	0	0	54	0	27.34	2	1	0	0	0	0	0	0	0	0	0	0	0	69	0	1	0	0	0	3	0	0	0	0	0	0	1	1	3	23	0	1	0	1	1	0	0	1	0	1	1	0	1
194	0	0	0	65	0	25.09	0	0	1	0	0	0	0	0	0	0	0	0	0	70	0	1	0	0	0	3	0	0	0	0	0	0	1	3	2.75	79	0	1	0	1	1	0	0	1	0	0	0	0	0
195	0	0	0	48	1	23.72	0	0	0	0	0	0	0	0	0	0	0	0	0	66	0	1	0	0	0	1	0	0	0	0	0	0	1	1	3	23	0	1	0	1	1	0	0	0	0	0	0	1	0
196	0	0	0	70	1	20.81	0	0	1	0	1	0	0	0	0	0	0	0	0	49	0	1	0	0	0	3	0	0	0	0	0	0	1	1	2.5	23	0	1	0	1	1	0	0	1	0	1	1	0	0
197	0	0	0	57	1	26.42	3	1	0	0	0	1	0	0	0	0	0	0	0	51	0	1	0	0	0	3	0	0	0	1	0	0	1	1	3	28	0	1	0	1	1	0	0	1	1	0	1	0	0
198	0	0	0	76	1	22.25	0	0	0	0	0	0	0	1	0	0	0	0	0	54	0	0	0	1	0	3	0	0	0	0	0	0	1	1	3	23	0	1	0	1	1	0	0	1	0	0	0	0	1
199	0	1	0	69	0	23.64	0	0	0	0	0	1	0	1	0	0	0	0	0	69	0	1	1	1	0	3	0	0	0	0	0	0	3	4	2.79	92	0	1	0	1	1	0	0	1	0	0	0	1	1
200	0	0	0	49	1	30.39	0	0	1	0	1	0	0	0	0	0	0	0	0	73	0	1	0	0	0	3	0	0	0	0	1	0	1	1	3.5	28	0	1	1	1	1	0	0	1	0	1	1	0	0
201	0	1	0	55	1	23.43	0	0	1	0	0	0	0	0	0	0	1	1	1	42	0	1	0	0	0	1	0	0	0	0	0	0	1	1	2.75	15	0	1	0	1	0	0	0	0	0	1	1	1	1
202	0	0	0	71	1	22.76	2	1	1	0	1	0	0	0	0	0	0	0	0	54	0	0	1	1	0	1	0	0	0	0	0	0	2	2	3.25	38	0	1	0	1	1	0	0	1	1	0	1	0	0
203	0	1	0	73	1	24	2	1	1	0	1	0	0	0	0	0	0	0	0	50	0	1	0	0	0	1	0	0	0	0	0	0	1	1	3.5	18	0	1	0	1	1	1	0	1	1	0	1	0	1
204	0	1	0	72	1	23.62	0	0	1	0	0	0	0	1	0	0	0	0	0	32	0	1	1	0	0	2	0	0	0	0	0	0	2	2	3	46	0	1	0	1	1	0	0	1	0	0	0	0	0
205	0	1	0	42	1	27.68	0	0	0	0	0	0	0	0	0	0	0	0	0	53	0	0	0	1	0	3	0	0	0	0	0	0	1	2	2.63	56	0	1	1	1	1	1	0	1	0	1	1	0	0
206	0	0	0	59	0	30.91	0	0	1	0	0	0	0	0	0	0	0	0	0	70	0	1	0	0	0	3	0	0	0	0	0	0	1	1	3	23	0	1	1	1	1	0	0	1	0	0	0	0	1
207	0	0	0	76	1	26.1	0	0	0	0	0	0	0	0	0	0	0	0	0	63	0	1	0	1	0	3	0	0	0	0	0	0	2	2	2.88	46	0	1	1	1	1	0	0	1	0	0	0	0	1
208	0	0	0	59	1	24.16	2	1	1	0	1	0	0	0	0	0	0	0	0	54	0	0	0	1	0	2	1	0	0	1	0	0	1	1	2.75	18	0	1	0	1	1	0	0	1	1	0	1	0	1
209	0	0	0	56	1	22.57	2	1	0	0	0	0	0	0	0	0	0	0	0	60	1	0	0	0	0	3	0	0	0	0	0	0	1	1	3.5	28	0	1	0	1	1	0	0	1	1	0	1	0	0
210	0	0	0	74	1	19.81	0	0	1	0	0	0	0	0	0	0	0	0	0	70	1	1	0	0	0	3	0	0	0	0	1	0	1	3	3.42	74	0	1	1	1	1	1	0	1	0	0	0	0	0
211	0	0	0	70	1	24.97	1	1	1	0	0	0	0	0	0	0	0	0	0	59	0	0	0	1	0	1	0	0	0	0	0	0	1	1	3	18	0	1	0	1	1	0	0	1	1	0	1	0	0
212	0	0	0	79	0	19.29	2	1	0	0	1	0	0	0	0	1	0	0	0	25	0	1	0	0	0	2	0	0	0	0	0	0	1	1	2.75	23	0	1	0	1	1	0	0	1	1	0	1	0	0
213	0	0	0	71	0	24.05	1	1	0	0	0	0	0	0	0	0	0	0	0	67	0	1	0	0	0	1	0	0	0	0	0	0	1	1	2.75	15	0	1	0	1	1	0	0	1	1	0	1	0	0
214	0	0	0	61	0	26.91	3	1	1	0	0	0	0	0	0	0	0	0	0	45	0	0	1	1	0	3	1	0	0	0	0	0	2	2	2.88	41	0	1	1	1	1	0	0	1	0	0	0	0	0
215	0	0	0	83	0	24.35	2	1	0	0	0	0	0	0	0	0	0	0	0	51	0	0	1	0	0	1	0	0	0	1	0	0	1	1	2.75	28	0	1	0	1	1	0	0	1	1	0	1	0	0
216	0	1	0	76	0	25.1	0	0	1	0	0	0	0	0	0	0	0	0	0	54	0	1	0	1	0	3	0	0	2	0	0	0	2	2	3	46	0	1	0	1	1	0	0	1	0	1	1	0	0
217	0	0	0	70	1	25.95	0	0	1	0	0	0	0	0	0	0	0	0	0	51	0	1	0	1	0	3	1	1	3	0	0	0	2	4	3.13	97	0	1	1	1	1	1	0	1	0	0	0	1	0
218	0	0	0	81	0	24.44	3	1	1	0	0	1	0	0	0	0	0	0	0	60	0	0	0	1	0	3	1	0	0	1	0	0	1	1	3	28	0	1	0	1	1	0	0	1	1	0	1	0	0
219	0	0	0	63	1	23.81	0	0	1	0	0	0	0	0	0	0	0	0	0	68	0	1	0	0	0	2	0	0	0	0	1	0	1	1	3	18	0	1	0	1	1	0	0	0	1	0	1	0	0
220	0	0	0	50	1	27.71	0	0	0	0	1	1	0	0	0	0	0	0	0	49	0	1	1	1	0	3	1	1	0	0	1	0	3	4	3.08	92	0	1	1	1	1	0	0	1	1	0	1	0	0
221	0	1	0	58	0	26.47	0	0	0	0	0	0	0	0	0	0	0	0	0	62	0	1	1	0	0	3	1	1	0	0	0	0	3	4	2.79	74	0	1	0	1	1	1	0	1	1	0	1	1	0
222	0	1	0	57	1	23.88	2	1	0	0	0	0	0	0	0	0	1	0	0	48	1	1	0	0	0	3	0	0	0	0	1	0	1	2	3.5	56	0	1	1	1	1	1	0	1	0	0	0	1	0
223	0	0	0	44	1	25.31	2	1	0	0	1	0	0	0	0	0	0	0	0	57	0	1	1	1	0	3	0	0	2	0	0	0	3	4	3.29	74	0	1	1	1	1	1	0	1	1	0	1	0	0
224	0	0	0	54	1	24.69	3	1	0	0	0	0	0	0	0	0	0	0	0	47	1	1	1	1	0	3	0	0	0	1	1	0	3	6	3.17	133	0	1	0	1	1	1	0	1	1	0	1	0	0
225	0	1	0	68	0	20.57	2	1	1	0	0	1	0	0	0	0	0	0	0	50	0	1	0	0	0	3	0	0	0	0	0	0	1	3	2.75	74	0	1	0	1	1	0	0	1	1	0	1	0	0
226	0	1	0	72	1	27.63	0	0	1	0	0	0	0	0	0	0	0	0	0	55	1	1	0	1	0	3	0	0	0	0	0	0	2	5	3.02	115	0	1	0	1	1	0	0	1	1	0	1	0	0
227	0	0	0	47	1	30.17	0	0	0	0	0	0	0	0	0	0	0	0	0	60	0	1	0	1	0	3	1	1	0	0	0	0	2	3	3.25	84	0	1	0	1	1	1	0	1	0	0	0	0	1
228	0	0	0	69	1	24.62	0	0	0	0	0	0	0	0	0	0	0	0	0	66	0	1	1	1	0	1	0	0	0	0	0	0	3	3	3.25	54	0	1	0	1	1	0	0	1	0	1	1	0	0
229	0	0	0	68	1	18.87	0	0	0	0	0	0	0	0	0	0	0	0	0	58	0	1	0	0	0	3	0	0	0	0	0	0	1	2	2.88	46	0	1	0	1	1	0	0	1	0	0	0	0	0
230	0	0	0	46	1	26.03	3	1	0	0	0	0	0	0	0	0	0	0	0	45	0	1	1	0	0	3	1	0	0	1	0	0	2	2	3.5	38	0	1	0	1	1	0	0	1	1	0	1	0	1
231	0	0	0	51	1	22.49	3	1	0	0	1	0	0	0	0	0	0	0	0	52	0	1	0	0	0	2	1	0	0	1	0	0	1	1	3	23	0	1	0	1	1	0	0	1	1	0	1	0	1
232	0	0	0	54	1	25.9	0	0	0	0	0	0	0	0	0	0	0	0	0	70	0	1	0	1	0	1	0	0	0	0	0	0	2	2	3.25	30	0	1	0	1	1	0	0	0	0	0	0	1	0
233	0	0	0	34	1	26.8	0	0	1	0	0	1	0	0	0	0	0	0	0	65	0	1	1	1	0	3	1	1	0	0	0	0	3	6	2.98	143	0	1	1	1	1	1	0	1	1	0	1	0	0
234	0	0	0	68	1	24.68	3	1	1	0	0	0	0	0	0	0	0	0	0	52	0	1	0	1	0	3	0	0	0	0	0	0	2	3	3	74	0	1	0	1	1	1	0	0	1	0	1	0	1
235	0	1	0	67	0	26.08	0	0	1	0	0	0	0	0	0	0	0	0	0	56	1	1	1	0	0	3	0	0	0	0	1	0	2	3	3.13	74	0	1	1	1	1	1	0	0	0	0	0	0	1
236	0	0	0	70	0	18.73	3	1	1	0	0	1	0	0	0	0	0	0	0	41	0	1	0	0	0	1	1	0	0	0	0	0	1	1	3	23	0	1	0	1	1	0	1	1	1	0	1	0	1
237	0	0	0	74	1	21.31	0	0	1	0	1	0	0	0	0	0	1	0	0	47	0	1	1	0	0	1	0	0	0	0	0	0	2	2	2.75	41	0	1	0	1	0	0	0	1	0	0	0	0	0
238	0	1	0	59	0	28.81	0	0	1	0	0	0	0	0	0	0	0	0	0	47	0	1	1	1	0	3	1	1	0	0	0	0	3	4	3.13	102	0	1	0	1	1	1	0	1	1	0	1	1	0
239	0	0	0	52	1	22.99	1	1	1	0	1	0	1	0	0	0	1	0	0	49	1	0	1	1	0	3	0	0	0	0	1	0	3	4	3.33	107	0	1	1	1	1	1	0	1	1	0	1	1	0
240	0	0	0	54	1	26.99	0	0	0	0	0	1	0	0	0	1	0	0	0	72	0	1	0	0	0	3	0	0	0	0	0	0	1	2	2.88	56	0	1	1	1	1	1	0	1	1	0	1	0	1
241	0	0	0	75	0	22.22	0	0	0	0	0	0	0	0	0	1	0	0	0	46	0	1	0	0	0	2	0	0	0	0	1	0	1	1	2.5	18	0	1	0	1	1	0	0	1	0	0	0	0	0
242	0	0	0	48	1	23.18	3	1	0	0	1	0	0	0	0	0	0	0	0	64	0	0	1	0	0	3	0	0	0	0	0	0	1	1	3.5	23	0	1	0	1	1	0	0	1	1	0	1	0	1
243	0	0	0	54	1	24.9	1	1	0	0	0	1	0	0	0	0	0	0	0	52	0	1	0	1	0	3	0	0	0	0	0	0	3	3	3.33	59	0	1	0	1	1	1	0	1	0	0	0	0	0
244	0	0	0	46	1	22.04	2	1	1	0	1	0	0	0	0	0	0	0	0	67	0	0	1	0	0	1	0	0	0	0	0	0	1	1	4	18	0	1	0	1	1	0	0	1	1	0	1	0	1
245	0	0	0	71	1	28.83	2	1	1	0	0	0	0	0	0	0	1	0	0	50	0	1	0	0	0	3	0	0	3	0	0	0	1	2	2.88	51	0	1	0	1	1	0	0	1	1	0	1	0	0
246	0	1	0	70	0	21.93	3	1	0	1	1	0	0	0	1	0	0	0	0	28	0	1	0	0	0	3	0	0	0	1	0	0	1	2	2.63	51	0	1	0	1	1	0	0	1	0	0	0	0	1
247	0	0	0	70	1	19.84	0	0	0	0	0	0	0	0	0	1	0	0	0	70	0	0	1	0	1	2	0	0	0	0	1	0	1	1	4	23	0	1	1	1	1	0	0	1	0	0	0	0	1
248	0	0	0	66	1	28.73	3	1	0	0	1	0	0	0	0	0	0	0	0	50	0	1	1	0	0	3	0	0	0	1	0	0	2	2	2.88	43	0	1	1	1	1	0	0	1	1	0	1	0	0
249	0	0	0	52	1	25.25	3	1	0	0	1	0	0	0	0	0	0	0	0	44	0	1	0	0	0	3	0	0	0	1	0	0	1	1	3	28	0	1	1	1	1	0	0	1	0	0	0	0	1
250	0	1	0	62	1	22.43	1	1	1	0	1	0	0	0	0	0	0	0	0	61	0	1	0	0	0	3	0	0	3	0	1	0	1	3	2.75	74	0	1	0	1	1	0	0	0	1	0	1	0	0
251	0	0	0	48	1	31.99	2	1	1	0	1	0	0	0	0	0	0	0	0	64	0	1	0	0	0	1	0	0	0	0	0	0	1	1	2.75	15	0	1	1	1	1	0	0	1	1	0	1	1	0
252	0	1	0	70	1	27.06	2	1	0	0	0	0	0	0	0	0	0	0	0	64	0	1	0	0	0	3	0	0	0	0	0	0	2	2	3.75	55	0	1	1	1	1	0	0	1	1	0	1	0	0
253	0	0	0	47	1	21.97	3	1	0	0	1	0	0	0	0	0	0	0	0	51	0	1	0	0	0	1	1	0	0	1	0	0	1	1	4	15	0	1	1	1	1	0	0	1	1	0	1	0	0
254	0	0	0	51	1	23.51	0	0	0	0	0	0	0	0	0	0	0	0	0	67	1	0	0	0	0	1	0	0	0	0	0	0	1	1	4	15	0	1	1	1	1	0	0	1	1	0	1	0	0
255	0	1	0	71	0	23.42	3	1	0	1	0	0	0	0	0	1	1	0	0	42	0	1	0	0	1	1	1	0	3	1	0	0	1	1	2.75	23	0	1	1	1	1	1	0	1	0	0	0	0	0
256	0	0	0	68	0	26.67	1	1	1	0	0	0	0	0	0	0	0	0	0	53	0	0	0	1	0	3	0	0	0	0	0	0	1	2	2.88	56	0	1	0	1	1	0	0	1	1	0	1	0	0
257	0	1	0	67	1	24.12	0	0	0	0	0	0	0	0	0	1	0	0	0	52	0	0	1	0	0	1	0	0	0	0	0	0	1	1	3	23	0	1	0	1	1	1	0	1	0	0	0	0	1
258	0	0	0	51	1	21.88	3	1	0	0	0	0	0	0	0	0	0	0	0	44	0	1	0	0	0	3	0	0	0	1	0	0	1	1	3	28	0	1	0	1	1	0	0	1	0	1	1	0	0
259	0	1	0	68	0	26.78	3	1	1	0	1	0	0	0	0	0	0	0	0	51	0	1	0	1	0	3	1	0	0	1	0	0	2	2	2.63	41	0	1	0	1	1	0	0	1	1	0	1	0	0
260	0	0	0	71	0	23.46	0	0	1	0	0	0	0	0	0	0	0	0	0	72	0	1	0	1	0	3	0	0	0	0	0	0	2	2	3.13	46	0	1	0	1	1	0	0	1	1	0	1	0	0
261	0	1	0	71	1	23.92	3	1	1	0	0	0	0	0	0	0	0	0	0	56	0	1	0	1	0	3	0	0	0	1	0	0	3	3	3.33	62	0	1	1	1	1	0	0	1	1	0	1	0	1
262	0	0	0	61	1	29.76	3	1	1	0	0	0	0	0	0	0	1	0	0	46	0	1	1	0	0	3	0	0	0	1	0	0	2	4	2.88	102	0	1	0	1	1	0	0	1	1	0	1	0	1
263	0	0	0	65	1	23.39	3	1	1	0	1	0	0	0	0	1	0	0	0	50	0	1	0	0	1	3	0	0	0	0	0	0	1	2	2.63	51	0	1	0	1	1	0	0	0	1	0	1	0	1
264	0	0	0	74	0	20.44	3	1	0	0	0	0	0	0	0	0	0	0	0	40	0	1	0	0	0	1	0	0	0	0	1	0	1	1	2.5	18	0	1	0	1	1	0	0	1	0	1	1	0	0
265	0	0	0	52	1	23.71	3	1	0	0	1	0	0	0	0	0	0	0	0	48	0	1	0	1	0	3	1	0	0	0	0	0	2	2	3.75	41	0	1	0	1	1	0	0	1	0	1	1	0	0
266	0	0	0	73	1	21.96	1	1	0	0	0	0	0	0	0	0	0	0	0	71	0	1	1	1	0	3	0	0	0	0	0	0	4	4	2.81	97	0	1	1	1	1	0	0	1	1	0	1	0	0
267	0	0	0	65	0	26.5	0	0	1	0	0	1	0	0	0	0	0	0	0	68	0	1	0	0	0	3	1	1	1	0	0	0	1	1	2.75	33	0	1	0	1	1	0	0	1	0	1	1	0	0
268	0	0	0	86	1	20.43	2	1	0	0	0	0	0	1	0	0	0	0	0	45	0	1	1	0	0	3	0	0	0	0	0	0	2	2	3.25	36	0	1	1	1	1	1	0	1	1	0	1	1	1
269	0	1	0	69	0	20.96	0	0	1	1	0	0	0	0	0	0	0	0	0	72	0	1	0	0	0	3	0	0	0	0	0	0	1	1	3	23	0	1	0	1	1	0	0	1	0	0	0	1	1
270	0	0	0	67	1	20.47	0	0	0	0	0	0	0	0	0	1	0	0	0	60	0	1	0	0	1	2	0	0	0	0	0	0	1	1	4	18	0	1	0	1	1	0	0	0	1	0	1	1	0
271	0	1	0	56	0	26.17	0	0	1	0	0	0	0	0	0	1	0	0	0	60	0	1	0	0	1	1	0	0	0	0	0	0	1	1	3.5	15	1	1	0	1	1	0	0	0	1	0	1	1	0
272	0	1	0	69	1	33.13	1	1	0	0	1	0	0	0	0	1	0	0	0	53	0	1	1	0	1	3	0	0	0	0	0	0	2	2	2.88	56	0	1	0	1	1	1	0	1	1	0	1	0	1
273	0	1	0	67	0	22.68	1	1	1	0	0	1	0	0	0	0	0	0	0	60	0	0	1	0	0	3	0	0	0	0	1	0	1	2	3.13	51	0	1	0	1	1	0	0	1	1	0	1	0	0
274	0	0	0	52	1	30.39	3	1	0	0	1	0	0	0	0	0	0	0	0	57	0	0	0	1	0	2	0	0	0	1	0	0	1	1	3.5	18	0	1	0	1	1	0	0	1	0	0	0	0	1
275	0	0	0	62	1	25.01	3	1	0	0	0	0	0	0	0	0	0	0	0	45	0	1	0	0	0	2	0	0	0	1	0	0	1	1	3	18	0	1	0	1	1	0	0	1	1	0	1	0	0
276	0	0	0	57	1	21.61	1	1	1	0	1	0	0	0	0	0	0	0	0	64	0	1	1	1	0	3	1	1	0	0	0	0	3	3	3.33	86	0	1	1	1	1	0	0	1	1	0	1	0	1
277	0	1	0	58	1	24.91	3	1	0	0	1	0	0	0	0	1	0	0	0	54	0	0	0	1	1	3	1	1	0	1	0	0	1	1	3	23	0	1	1	1	1	0	0	1	1	1	1	0	0
278	0	1	0	59	1	26.47	0	0	1	0	0	0	0	0	0	1	0	0	0	75	1	0	0	0	0	2	0	0	0	0	0	0	2	2	3.25	41	0	1	0	1	1	1	0	0	0	0	0	0	0
279	0	0	0	77	1	24.1	2	1	0	0	0	0	0	0	0	1	0	0	0	53	0	0	1	1	0	3	1	0	0	1	0	0	2	2	2.75	38	0	1	0	1	1	0	0	1	1	0	1	0	0
280	0	1	0	56	1	29.79	0	0	0	0	1	1	0	0	0	0	0	0	0	76	0	1	1	0	0	3	0	0	0	0	0	0	2	2	3.25	51	0	1	1	1	1	1	0	1	0	0	0	0	0
281	0	0	0	72	1	25.02	0	0	1	0	0	0	0	0	0	0	0	0	0	74	0	1	1	1	0	3	0	0	0	0	0	0	3	5	3.39	107	0	1	1	1	1	0	0	1	0	1	1	0	1
282	0	0	0	62	0	26.48	0	0	1	0	0	0	0	0	0	0	0	0	0	59	0	1	0	0	0	3	0	0	0	0	0	0	1	2	2.75	56	0	1	0	1	1	0	0	1	0	0	0	1	0
283	0	1	0	76	0	20.12	1	1	0	1	0	0	0	0	0	0	0	0	0		0	1	0	0	0	3	0	0	3	0	0	0	1	1	3	28	0	1	1	1	1	0	0	1	1	0	1	0	0
284	0	1	0	74	1	21.71	3	1	1	1	1	0	0	0	0	0	0	0	0	52	0	0	1	1	0	3	0	0	0	0	1	1	3	4	2.96	107	0	1	0	1	1	1	0	1	1	0	1	0	0
285	0	1	0	63	1	27.82	1	1	1	0	0	1	0	0	0	0	0	1	0	20	0	1	0	0	0	3	0	0	1	0	1	1	1	2	3.13	51	0	1	0	1	1	1	0	1	1	0	1	0	0
286	0	0	0	79	0	32.05	1	1	1	0	0	0	1	0	0	1	0	0	0	60	0	0	0	1	0	1	0	0	2	0	0	0	1	1	3	28	0	1	1	1	1	1	0	1	0	0	0	0	1
287	0	0	0	52	1	24.57	1	1	1	0	1	1	0	0	0	0	0	0	0	64	1	0	0	1	0	2	0	0	2	0	1	1	2	2	3.13	51	0	1	1	1	1	1	0	1	0	1	1	0	1
288	0	1	0	72	0	27.34	1	1	1	1	0	1	0	0	0	0	0	0	0	64	0	0	0	1	0	1	0	0	1	0	0	0	1	1	2.75	23	0	1	0	1	1	0	0	0	0	1	1	0	1
289	0	0	0	66	1	33.98	1	1	1	0	0	0	0	0	0	0	0	0	0	50	0	0	0	1	0	2	0	0	0	0	0	0	1	1	3	23	0	1	0	1	1	1	0	1	0	0	0	0	0
290	0	0	0	71	0	22.77	1	1	1	0	0	0	0	0	0	0	1	0	0	55	0	0	0	1	0	3	0	0	1	0	0	1	1	2	3.5	56	0	1	1	1	1	0	0	0	0	0	0	1	1
291	0	0	0	79	1	28.04	1	1	1	0	0	0	0	0	0	0	0	1	0	55	0	1	0	1	0	3	0	0	2	0	1	0	3	7	3.55	135	0	1	0	1	1	1	0	1	1	0	1	0	0
292	0	1	0	74	1	28.2	1	1	1	0	0	0	0	0	0	0	0	0	0	55	0	1	0	0	0	3	0	0	2	0	1	0	1	1	3.5	23	0	1	1	1	1	0	0	1	0	0	0	1	1
293	0	0	0	55	1	26.74	3	1	1	0	1	0	0	0	0	0	0	0	0	50	0	1	0	0	0	3	0	0	0	0	1	0	1	2	3.75	56	0	1	1	1	1	1	0	1	1	0	1	0	0
294	0	0	0	52	1	26.67	0	0	0	0	0	0	0	0	0	0	0	0	0	51	0	1	0	0	0	1	0	0	1	0	1	0	1	1	3.5	18	0	1	0	1	1	1	0	1	0	0	0	0	0
295	0	0	0	78	1	23.59	1	1	1	0	0	0	0	0	0	0	1	1	0	53	0	0	1	1	0	3	0	0	2	0	1	1	2	4	2.81	112	0	1	1	1	1	1	0	1	0	1	1	1	1
296	0	1	0	82	0	22.76	1	1	0	0	0	0	0	0	0	1	1	0	0	47	0	0	0	1	0	3	0	0	1	0	0	1	1	1	4	23	0	1	0	1	1	1	0	1	0	0	0	0	0
297	0	0	0	48	1	30.42	1	1	0	0	0	0	1	0	0	0	0	0	0	35	0	1	0	0	0	1	0	0	1	0	1	0	1	1	3.5	28	0	1	1	1	1	1	0	0	0	0	0	0	0
298	0	1	0	44	1	24.34	1	1	0	0	1	1	0	0	0	0	0	0	0	56	0	1	1	0	0	2	0	0	1	0	1	0	2	2	2.75	41	0	1	0	1	1	1	0	0	0	0	0	0	0
299	0	0	0	74	0	23.5	1	1	1	0	0	1	0	0	0	0	0	0	0	60	0	1	0	0	0	2	0	0	1	0	1	0	1	1	3.5	28	0	1	1	1	1	0	1	0	0	0	0	1	1
300	0	1	0	69	1	25.78	1	1	1	0	0	1	0	0	0	0	0	0	0	55	1	1	0	1	0	3	0	0	1	0	1	1	2	3	3.13	74	0	1	1	1	1	1	0	0	0	0	0	0	0
301	0	1	0	71	0	23.9	1	1	1	0	0	1	0	0	0	0	0	0	0	64	0	1	0	0	0	3	0	0	1	0	1	0	1	1	3	28	0	1	1	1	1	1	0	0	0	1	1	0	0
302	0	0	0	75	0	26.11	1	1	0	0	0	0	0	0	0	0	0	0	0	55	0	0	1	0	0	2	0	0	0	0	1	0	1	1	2.5	18	0	1	0	1	1	1	0	0	0	0	0	0	0
303	0	1	0	77	0	24.65	1	1	1	0	0	0	0	0	0	0	0	0	0	51	0	1	1	0	0	3	0	0	1	0	1	0	2	2	3.13	51	0	1	1	1	1	1	0	1	0	1	1	0	0
304	0	0	0	65	0	27.27	1	1	1	0	0	1	0	0	0	0	0	0	0	63	0	1	0	0	0	3	0	0	2	0	1	0	1	2	2.63	56	0	1	1	1	1	1	0	1	0	0	0	1	1
305	0	1	0	87	0	21.89	1	1	1	0	0	1	0	0	0	0	0	0	0	55	1	1	0	1	0	3	0	0	2	0	1	1	3	4	2.63	86	0	1	1	1	1	1	0	0	0	1	1	1	1
306	0	0	0	81	0	25.64	1	1	1	0	0	0	0	0	0	0	0	0	0	64	0	1	0	1	0	3	0	0	2	0	0	1	2	3	3.75	71	0	1	1	1	1	1	0	0	0	0	0	1	0
307	0	0	0	67	1	22.23	2	1	0	0	1	0	0	0	0	0	0	0	0	60	0	1	0	1	0	3	0	0	2	0	1	1	2	3	3	74	0	1	1	1	1	0	0	0	0	0	0	1	0
308	0	0	0	61	1	27.12	1	1	0	0	1	0	0	0	0	0	0	0	0	60	0	1	0	0	0	2	0	0	1	0	1	1	1	1	4	15	0	1	0	1	1	1	0	0	0	0	0	0	0
309	0	0	0	79	0	36.16	1	1	1	0	0	1	0	0	0	0	0	0	0	40	0	0	0	1	0	3	1	1	2	0	0	1	1	3	3	79	0	1	1	1	1	0	0	0	0	0	0	1	0
310	0	0	0	64	0	33.28	2	1	0	0	1	1	0	0	0	1	0	0	0	60	0	0	1	0	0	3	1	1	2	1	1	0	1	2	3.13	56	0	1	0	1	1	0	0	0	0	0	0	1	0
311	0	0	0	61	0	28.84	1	1	1	0	0	1	0	0	0	0	0	0	0	55	0	0	1	0	0	3	0	0	1	0	1	0	1	1	2.75	28	0	1	0	1	1	1	0	0	0	0	0	0	0
312	0	0	0	72	1	18	3	1	0	0	0	0	0	0	0	0	0	0	0	55	0	1	0	0	0	3	1	0	1	0	1	0	1	2	3.25	46	0	1	1	1	1	1	0	0	0	0	0	0	0
313	0	0	0	46	1	25.16	1	1	0	0	0	1	0	0	0	1	0	0	0	64	0	0	1	0	0	2	0	0	1	0	1	0	1	2	2.63	56	0	1	0	1	1	0	0	1	0	0	0	0	0
314	0	1	0	65	1	23.24	1	1	0	1	0	1	0	1	0	0	0	1	0	52	0	0	0	1	0	3	0	0	2	0	0	1	1	2	3.75	56	0	1	1	1	1	1	0	0	0	0	0	0	1
315	0	0	0	61	0	22.43	2	1	1	0	0	1	0	0	0	0	0	0	0	60	0	1	1	0	0	3	1	0	0	1	1	0	2	3	3.38	66	0	1	1	1	1	1	0	1	1	0	1	0	0
316	0	0	0	64	0	23.21	1	1	1	0	0	0	0	0	0	0	0	0	0	66	0	0	1	0	0	3	0	0	0	0	0	0	1	1	2.5	23	0	1	0	1	1	1	0	1	0	0	0	0	1
317	0	1	0	60	1	23.88	1	1	0	0	1	0	0	0	0	0	0	0	0	59	0	0	1	1	0	3	0	0	0	0	1	1	2	2	3.75	38	0	1	0	1	1	1	0	1	1	0	1	0	0
318	0	1	0	56	1	27.1	2	1	0	0	1	1	0	0	0	0	0	0	0	38	0	1	0	0	0	3	0	0	1	0	0	0	1	1	3.5	28	0	1	1	1	1	1	0	1	1	0	1	0	1
319	0	1	0	45	1	18.59	2	1	1	0	0	1	0	0	0	0	1	1	1	32	0	1	0	0	0	3	0	0	3	0	0	0	1	2	2.88	43	0	1	1	1	1	1	1	1	1	0	1	0	0
320	0	0	0	68	1	27.02	3	1	1	0	0	0	0	0	0	0	0	0	0	35	0	1	0	0	0	3	0	0	0	1	1	0	1	1	3	23	0	1	1	1	1	1	0	1	1	0	1	0	0
321	0	1	0	76	1	29.75	1	1	1	0	1	1	0	0	0	0	0	0	0	64	0	1	0	0	0	3	0	0	0	0	1	0	1	1	3	23	0	1	1	1	1	1	0	1	0	0	0	0	0
322	0	1	0	46	1	33.75	3	1	1	0	1	1	0	0	0	0	0	0	0	55	0	0	1	1	0	1	1	0	0	1	0	0	2	2	3.5	27	1	1	1	1	1	1	0	1	1	0	1	0	0
323	0	0	0	54	0	30.83	0	0	1	0	0	0	0	0	0	0	0	0	0		0	1	0	0	0	1	0	0	0	0	1	0	1	1	2.75	23	1	1	1	1	1	1	0	1	1	0	1	0	0
324	0	0	0	52	1	25.91	2	1	0	0	1	1	0	0	0	0	0	0	0	63	0	0	0	1	0	1	0	0	0	0	0	0	1	1	4	18	0	1	0	1	1	1	0	1	1	0	1	0	0
325	0	0	0	53	1	21.26	1	1	0	0	1	0	0	0	0	0	0	0	0		0	0	0	1	0	1	0	0	0	0	0	0	1	1	3.5	15	0	1	1	1	1	0	0	1	0	0	0	0	1
326	0	0	0	64	0	27.89	3	1	0	0	0	1	0	0	0	0	0	0	0	50	0	0	0	1	0	3	1	0	0	1	0	0	1	1	4	23	0	1	1	1	1	1	0	1	1	0	1	0	0
327	0	0	0	61	1	23.14	3	1	0	0	0	0	0	0	0	0	0	0	0		0	1	0	1	0	3	1	0	1	1	1	0	3	4	3.17	89	0	1	1	1	1	0	0	1	0	0	0	0	0
328	0	0	0	52	1	26.17	0	0	1	0	1	0	0	0	0	0	0	0	0		0	0	0	1	0	3	0	0	0	0	1	0	1	1	3	28	1	1	1	1	1	0	0	1	0	0	0	0	1
329	0	0	0	68	1	23.88	3	1	0	0	1	1	0	0	0	0	0	0	0		0	0	0	1	0	3	1	0	0	1	0	0	1	1	3	33	0	1	1	1	1	1	0	1	1	0	1	0	0
330	0	1	0	75	0	24.61	1	1	1	1	0	0	0	0	0	0	1	0	0	55	0	1	1	1	0	3	0	0	1	0	1	0	3	4	2.92	97	0	1	1	1	1	1	0	0	0	0	0	1	0
331	0	0	0	72	1	20.58	3	1	0	0	0	0	0	0	0	0	0	0	0		0	0	1	0	0	1	0	0	0	1	1	0	1	1	3	18	0	1	1	1	1	1	0	1	1	0	1	0	0
332	0	0	0	61	0	24.46	2	1	1	0	0	1	0	0	0	0	0	0	0	53	0	1	0	1	0	3	1	0	1	0	0	0	2	2	3.25	71	0	1	1	1	0	1	0	1	1	0	1	0	0
333	0	1	0	73	0	21.76	2	1	0	0	0	0	0	0	0	0	0	0	0		0	1	0	1	0	3	0	0	0	0	0	1	2	2	3	48	0	1	1	1	1	0	0	0	1	0	1	0	0
334	0	1	0	66	1	23.18	1	1	1	0	0	0	0	0	0	0	0	0	0	59	0	0	0	1	0	2	0	0	0	0	0	0	1	1	3.5	15	0	1	0	1	1	1	0	0	0	0	0	0	0
335	0	1	0	75	0	23.31	0	0	0	0	0	0	0	0	0	0	0	0	0	61	0	0	1	1	0	3	0	0	0	0	0	0	2	2	3.25	56	0	1	0	1	1	0	0	1	1	0	1	0	0
336	0	0	0	63	0	25.08	2	1	0	0	1	0	0	0	0	0	0	0	0	52	0	1	0	0	0	3	1	1	0	0	1	0	2	2	2.88	46	0	1	0	1	1	0	0	1	1	0	1	0	1
337	0	1	0	76	1	23.71	1	1	1	0	0	0	0	0	0	0	0	0	0	52	0	1	1	0	0	3	0	0	0	0	1	0	2	2	2.5	51	0	1	0	1	1	0	0	1	1	0	1	0	0
338	0	0	0	73	1	17.91	0	0	0	0	0	0	0	0	0	0	0	0	0	71	0	1	0	0	0	2	1	0	0	1	1	0	1	1	3	18	0	1	0	1	1	0	0	1	1	0	1	0	0
339	0	1	0	67	1	27.1	3	1	1	0	0	0	0	0	0	0	0	0	0	42	0	0	0	1	0	3	1	0	0	0	1	0	1	1	3.5	28	0	1	0	1	1	0	0	1	0	1	1	0	1
340	0	0	0	58	0	28.09	0	0	0	0	0	0	0	0	0	0	0	0	0		0	1	0	0	0	3	0	0	0	0	0	0	1	1	2.75	28	0	1	0	1	1	0	0	1	0	1	1	1	0
341	0	0	0	60	0	27.44	0	0	1	0	0	0	0	0	0	0	0	0	0		0	1	0	0	0	3	0	0	0	0	0	0	2	2	3	51	0	1	0	1	1	0	0	1	0	1	1	1	1
342	0	0	0	74	1	22.27	3	1	0	0	1	0	0	0	0	0	0	0	0	58	0	0	0	1	0	2	1	0	2	1	0	0	1	1	4	18	0	1	0	1	1	0	0	1	0	1	1	0	0
343	0	1	0	81	0	24.89	2	1	0	0	0	0	0	0	0	0	0	0	0	66	0	1	0	0	0	1	0	0	0	0	1	1	1	1	2.75	15	0	1	0	1	1	0	0	1	0	1	1	0	1
344	0	0	0	62	1	21.51	2	1	1	0	1	0	0	0	0	0	0	0	0	58	0	0	1	0	0	3	0	0	0	0	0	0	1	1	2.75	23	0	1	0	1	1	0	0	0	0	1	1	0	1
345	0	0	0	76	1	20.07	3	1	0	0	0	0	0	0	1	0	0	0	0	41	0	0	0	1	0	3	1	0	0	0	0	0	1	1	3.5	23	0	1	1	1	1	0	0	1	0	1	1	0	1
346	0	1	0	62	0	25	0	0	1	1	0	0	0	0	0	0	0	1	1	52	0	0	0	1	0	3	0	0	0	0	0	0	1	1	3.5	28	0	1	0	1	1	0	0	0	0	0	0	0	1
347	0	0	0	68	0	25.93	0	0	0	0	0	0	0	0	1	0	0	0	0		0	1	0	1	0	3	1	1	0	0	0	0	2	2	2.88	56	0	1	0	0	1	0	0	0	0	0	0	0	0
348	0	0	0	70	1	24.77	1	1	0	0	1	0	0	0	0	0	0	0	0	70	0	1	0	1	0	3	0	0	0	0	0	0	2	2	2.75	41	0	1	1	1	1	1	0	1	1	0	1	0	0
349	0	0	0	70	1	27.02	0	0	1	0	0	0	0	0	0	0	0	0	0	55	0	1	0	1	0	3	0	0	3	0	1	1	2	2	3.25	46	0	1	1	1	1	0	0	1	1	0	1	1	0
350	0	0	0	53	1	27.77	1	1	0	0	1	0	0	0	0	0	0	0	0	48	0	1	0	0	0	1	0	0	0	0	0	0	1	1	3.5	15	0	1	0	1	1	0	0	1	1	0	1	0	1
351	0	1	0	77	0	18.97	0	0	1	0	0	0	0	0	0	0	0	0	0	45	0	1	1	1	0	3	0	0	2	0	1	0	3	4	2.54	87	0	1	1	1	1	1	0	1	0	1	1	0	1
352	0	0	0	65	1	22.15	1	1	1	0	1	0	0	0	0	0	0	0	0	38	0	1	1	0	0	3	0	0	0	0	1	0	2	2	3.13	46	0	1	0	1	1	0	0	1	1	0	1	0	1
353	0	0	0	54	1	27.04	3	1	0	0	1	0	0	0	0	0	0	0	0	66	0	1	1	1	0	3	1	1	0	0	1	1	4	4	2.75	84	0	1	0	1	1	1	0	1	0	1	1	0	0
354	0	0	0	81	0	29.78	0	0	1	0	0	0	0	0	0	0	0	0	0	67	0	0	0	1	0	1	0	0	0	0	1	0	1	1	4	18	0	1	0	1	1	0	0	1	0	1	1	0	0
355	0	0	0	79	1	23.31	0	0	1	0	0	0	0	0	0	0	0	0	0	58	0	1	0	0	0	3	0	0	0	0	1	0	2	2	3	46	0	1	0	1	1	0	0	1	0	0	0	0	0
356	0	1	0	70	1	31.49	0	0	1	0	0	0	0	0	0	0	1	0	0		0	0	0	1	0	3	0	0	0	0	1	0	2	2	3.25	43	0	1	0	1	1	0	0	1	1	0	1	0	0
357	0	1	0	68	1	16.9	0	0	0	0	0	0	0	0	0	0	1	0	0	63	0	0	0	1	0	3	0	0	0	0	0	0	1	1	2.75	23	0	1	0	1	1	0	0	1	0	1	1	0	1
358	0	1	0	68	1	23.24	0	0	0	0	1	0	0	0	0	0	0	0	0		0	1	0	0	0	3	0	0	1	0	0	0	2	2	3.25	48	0	1	0	1	1	1	0	1	0	0	0	1	0
359	0	0	0	71	0	22.27	1	1	0	0	1	0	0	0	1	0	0	0	0	56	0	0	0	1	0	3	0	0	0	0	1	0	2	2	3.25	56	0	1	0	1	1	1	0	1	1	0	1	0	1
360	0	0	0	57	1	24.21	3	1	0	0	1	0	0	0	0	0	0	0	0	51	0	1	0	0	0	3	1	0	0	0	0	0	1	1	3	23	0	1	0	1	1	0	0	1	0	1	1	0	1
361	0	0	0	72	1	21.36	2	1	0	0	1	0	0	0	0	0	0	0	0	68	0	0	0	1	0	3	0	0	0	0	0	0	1	1	3	28	0	1	1	1	1	0	0	0	0	1	1	0	0
362	0	0	0	76	1	23.44	0	0	0	0	0	0	0	0	1	0	0	0	0		0	1	0	0	0	3	0	0	0	0	0	0	1	1	2.75	28	0	1	1	1	1	0	0	0	1	0	1	0	0
363	0	0	0	64	1	27.97	0	0	0	0	1	0	0	0	0	1	0	0	0	67	0	1	0	0	0	1	0	0	0	0	1	0	1	1	3.5	18	0	1	0	1	1	0	0	0	1	0	1	0	0
364	0	0	0	76	0	22.97	0	0	1	0	0	0	0	0	0	0	0	0	0	59	0	0	1	1	0	3	1	1	0	0	1	0	3	3	2.92	59	0	1	1	1	1	1	0	1	1	0	1	0	0
365	0	0	0	71	1	25.32	1	1	1	0	0	0	0	0	0	0	0	0	0	66	0	1	0	0	0	1	0	0	0	0	1	0	1	1	2.75	23	0	1	0	1	1	0	0	1	1	0	1	0	0
366	0	1	0	51	1	22.66	0	0	0	0	1	0	0	0	0	1	0	0	0		0	0	0	1	0	1	0	0	0	0	0	0	1	1	3.5	28	0	1	1	1	1	1	0	0	1	0	1	0	1
367	0	0	0	65	1	19.71	3	1	0	0	1	0	0	0	0	0	0	0	0	42	0	1	0	0	0	1	0	0	0	0	0	0	1	1	3	23	0	1	0	1	1	0	0	0	0	1	1	0	1
368	0	0	0	59	0	24.77	2	1	0	0	0	0	1	0	0	0	0	0	0	47	0	1	0	0	0	3	0	0	1	0	0	0	1	1	3	28	0	1	1	1	1	0	1	1	0	1	1	1	0
369	0	0	0	58	0	24.03	0	0	0	0	0	0	0	0	0	0	0	0	0	66	0	0	1	0	0	2	0	0	0	0	1	0	1	1	2.75	18	0	1	0	1	1	0	0	1	1	0	1	0	0
370	0	0	0	52	1	22.39	0	0	0	0	1	0	0	0	0	0	0	0	0		0	1	0	0	0	1	0	0	0	0	0	0	1	1	3	18	0	1	0	1	1	0	0	1	1	0	1	0	1
371	0	1	0	75	0	20.44	3	1	1	0	0	0	0	0	0	0	0	0	0	24	0	1	0	0	0	3	0	0	0	0	0	0	1	1	2.75	28	0	1	0	1	1	0	0	1	0	1	1	0	0
372	0	0	0	69	1	21.87	0	0	1	0	0	0	0	0	0	0	0	0	0	65	0	0	1	0	0	1	0	0	0	0	1	0	1	1	2.75	18	0	1	0	1	1	0	0	1	0	0	0	0	0
373	0	0	0	70	1	16.85	3	1	0	0	1	0	0	0	1	0	0	0	0	45	0	0	0	1	0	3	1	0	0	1	1	0	1	1	2.75	28	0	1	0	1	1	0	0	1	0	0	0	0	0
374	0	0	0	68	0	22.86	0	0	1	0	0	0	0	0	0	0	0	0	0		0	1	0	1	0	3	1	0	0	0	1	1	2	2	3.5	43	0	1	0	1	1	0	0	1	1	0	1	0	0
375	0	0	0	56	0	23.31	0	0	0	0	0	1	0	0	0	1	0	0	0	68	0	0	0	1	0	3	0	0	0	0	0	0	1	1	3	24	0	1	0	1	1	1	0	0	0	1	1	0	0
376	0	0	0	48	1	27.82	0	0	0	0	0	0	0	0	0	0	0	0	0	63	0	1	0	0	0	1	0	0	0	0	0	0	1	1	3	18	0	1	0	1	1	0	0	1	1	0	1	0	0
377	0	0	0	63	1	24.45	2	1	0	0	0	0	0	0	0	0	0	0	0	53	0	0	1	0	0	1	0	0	0	0	0	0	1	1	2.75	18	0	1	0	1	1	0	0	1	0	1	1	0	0
378	0	0	0	35	1	30.93	3	1	1	0	1	0	0	0	0	0	0	0	0	56	0	0	0	1	0	1	0	0	0	0	0	0	1	1	2.75	15	0	1	0	1	1	0	0	1	0	1	1	0	0
379	0	1	0	65	0	19.1	0	0	0	0	1	0	0	0	0	0	0	1	1		0	0	0	1	0	3	0	0	0	0	1	0	1	1	2.75	23	0	1	0	1	1	0	0	0	0	0	0	0	0
380	0	1	0	61	1	24.09	0	0	0	0	1	0	0	0	0	0	0	0	0	44	0	1	0	0	0	3	0	0	1	0	0	0	1	1	3	23	0	1	0	1	1	0	0	1	1	0	1	0	0
381	0	0	0	74	0	28.57	0	0	1	0	0	0	0	0	0	0	0	0	0		0	1	0	0	0	3	0	0	0	0	0	0	1	1	2.75	23	0	1	0	1	1	0	0	1	1	0	1	1	0
382	0	0	0	78	0	19.56	1	1	1	0	0	0	0	0	0	0	0	0	0	54	0	1	0	0	0	3	0	0	2	0	0	0	1	1	2.75	28	0	1	0	1	1	0	0	1	1	0	1	0	0
383	0	0	0	44	1	23.6	1	1	0	0	1	0	0	0	0	0	0	0	0	60	1	0	0	0	0	2	0	0	0	0	1	1	1	1	3.5	18	0	1	0	1	1	0	0	1	0	1	1	0	1
384	0	1	0	76	0	24.4	2	1	1	0	0	0	0	0	0	0	0	0	0	67	0	1	0	0	0	3	0	0	0	0	0	0	1	1	2.75	28	0	1	0	1	1	0	0	1	0	1	1	0	0
385	0	0	0	62	1	20.05	3	1	0	0	1	0	0	0	0	0	0	0	0	51	0	1	0	0	0	1	0	0	0	0	1	1	1	1	4	15	0	1	0	1	1	0	0	1	0	1	1	0	0
386	0	0	0	77	0	22.06	0	0	1	0	0	0	1	0	0	0	0	0	0	53	0	0	1	0	0	3	0	0	2	0	1	0	1	1	3.5	28	0	1	0	0	0	0	1	0	0	1	1	1	0
387	0	1	0	54	1	21.01	0	0	1	0	1	0	0	0	0	0	0	0	0		0	1	0	0	0	3	0	0	0	0	0	0	1	1	3.5	23	0	1	0	1	1	0	0	1	1	0	1	0	0
388	0	0	0	52	1	27.31	3	1	1	0	1	0	0	0	0	0	0	0	0	51	0	1	1	1	0	3	1	0	0	1	1	0	3	4	3.08	97	0	1	1	1	1	0	0	1	1	0	1	0	0
389	0	0	0	82	0	22.66	1	1	0	0	0	0	0	0	0	0	0	0	0	43	0	1	0	0	0	3	1	0	1	0	1	0	1	2	2.5	51	0	1	0	0	0	0	0	0	0	1	1	0	0
390	0	0	0	45	1	25.86	3	1	0	0	1	1	0	0	0	0	0	0	0	58	0	1	0	0	0	1	0	0	0	0	0	0	1	1	4	18	0	1	0	1	1	0	0	1	0	1	1	0	0
391	0	1	0	55	1	26.55	0	0	0	0	1	0	0	0	0	0	0	0	0	57	0	0	0	1	0	3	1	1	0	0	1	0	1	1	3	18	0	1	1	0	1	0	0	1	1	0	1	0	0
392	0	1	0	85	0	22.67	0	0	1	0	0	0	0	0	0	0	0	0	0	34	0	1	0	0	0	3	0	0	0	0	1	0	1	1	2.5	23	0	1	0	1	1	0	0	0	1	0	1	0	0
393	0	0	0	67	1	26.18	0	0	0	0	0	0	0	0	0	0	0	0	0		0	1	0	0	0	3	0	0	0	0	1	0	1	1	3.5	28	0	1	0	1	1	0	0	1	1	0	1	0	0
394	0	1	0	71	1	18.82	0	0	0	0	0	1	0	0	0	0	0	0	0		0	0	0	1	0	3	0	0	1	0	1	0	1	1	2.75	28	0	1	0	1	1	0	0	1	1	0	1	0	0
395	0	0	0	80	0	20.12	0	0	1	0	0	0	0	0	0	0	0	0	0		0	1	0	1	0	3	0	0	1	0	1	0	2	2	3.5	66	0	1	1	1	1	0	0	0	1	0	1	0	0
396	0	0	0	63	1	24.34	0	0	1	0	1	0	0	0	0	0	0	0	0		0	1	0	0	0	3	1	1	0	0	0	0	1	1	2.75	23	1	1	0	1	1	0	0	1	0	0	0	1	1
397	0	0	0	56	1	17.93	3	1	1	0	1	0	0	0	0	0	0	0	0	50	0	0	1	0	0	3	0	0	0	0	0	0	1	1	2.75	23	0	1	0	1	1	0	0	1	0	1	1	0	0
398	0	1	0	72	0	27.41	1	1	1	0	0	0	0	1	0	0	1	0	0	66	0	0	0	1	0	3	1	1	1	0	0	0	1	1	3	38	0	1	0	1	1	1	0	1	0	0	0	0	0
399	0	0	0	83	1	22.77	2	1	0	0	0	0	0	0	0	0	0	0	0	57	0	0	0	1	0	3	1	1	2	0	0	1	1	1	3	18	0	1	1	1	1	0	0	1	0	1	1	0	1
400	0	1	0	71	0	21.97	3	1	0	0	1	0	0	0	0	0	0	0	0	58	0	1	0	0	0	3	0	0	1	0	1	0	1	1	2.5	23	0	1	0	1	1	0	0	1	0	1	1	0	0
401	0	0	0	77	1	25.89	0	0	0	0	0	0	0	0	0	0	0	0	0	67	0	0	1	0	0	2	0	0	0	0	1	0	1	1	2.5	18	1	1	0	1	1	0	0	1	1	0	1	0	1
402	0	0	0	62	1	23.53	0	0	0	0	1	1	0	0	0	0	0	0	0	63	0	0	0	1	0	3	0	0	0	0	1	0	1	1	2.75	33	0	1	0	1	1	0	0	1	1	0	1	0	0
403	0	0	0	83	0	22.97	3	1	1	0	0	0	0	0	0	0	0	0	0	42	0	0	0	1	0	3	1	0	0	1	0	0	1	1	3.5	38	0	1	0	1	1	0	0	1	0	1	1	0	0
404	0	0	0	41	1	20.9	3	1	0	0	1	0	0	0	0	0	0	0	0	37	0	1	0	0	0	2	1	0	0	1	1	0	1	1	3.5	38	0	1	0	1	1	0	1	1	0	1	1	0	1
405	0	0	0	42	1	28.06	2	1	0	0	1	0	0	0	0	0	0	0	0	58	0	0	0	1	0	3	1	1	0	0	1	0	2	2	3.25	66	0	1	0	1	1	0	0	1	0	1	1	0	1
406	0	1	0	71	1	27.34	0	0	0	0	0	0	0	0	0	0	0	0	0	60	0	1	0	1	0	3	0	0	1	0	1	0	2	2	2.63	41	0	1	0	1	1	1	0	1	1	0	1	0	0
407	0	0	0	70	0	22.77	0	0	0	0	0	0	0	0	0	0	0	0	0	74	0	1	0	0	0	3	0	0	2	0	0	0	1	1	2.75	38	0	1	1	1	1	0	0	1	1	0	1	0	0
408	0	1	0	66	1	26.23	1	1	0	0	1	0	0	0	0	0	0	0	0	68	0	1	1	0	0	3	0	0	1	0	1	1	4	4	2.81	77	0	1	0	1	1	1	0	1	1	0	1	0	1
409	0	0	0	71	0	27.39	1	1	0	0	0	0	0	0	0	0	0	0	0	68	0	1	0	0	0	1	0	0	0	0	1	0	2	2	2.88	40	0	1	0	1	1	0	0	1	1	0	1	0	0
410	0	1	0	66	1	26.23	1	1	0	0	1	0	0	0	0	0	0	0	0	68	0	1	0	0	0	3	0	0	1	0	1	1	2	2	2.88	41	0	1	0	1	1	1	0	1	1	0	1	0	1
411	0	0	0	74	1	19.02	3	1	1	0	1	0	0	0	0	0	0	0	0	62	0	0	0	1	0	3	1	0	0	0	0	1	1	1	3	28	0	1	0	1	1	0	0	0	1	0	1	0	0
412	0	0	0	51	1	21.51	1	1	0	0	1	0	0	0	0	0	0	0	0	62	0	1	0	0	0	3	0	0	0	0	1	1	1	1	3.5	18	0	1	0	1	1	0	0	0	1	0	1	0	0
413	0	0	0	71	0	27.39	1	1	0	0	0	0	0	0	0	0	0	0	0	68	0	1	0	0	0	1	0	0	0	0	1	0	2	2	2.88	40	0	1	0	1	1	0	0	1	1	0	1	0	0
414	0	0	0	69	1	26.4	2	1	1	0	1	0	0	0	0	0	0	0	0	54	0	0	1	1	0	2	0	0	0	0	1	0	2	2	2.75	33	0	1	0	1	1	0	0	1	0	0	0	0	0
415	0	0	0	54	1	26.49	1	1	0	0	1	1	0	0	0	0	0	0	0	52	0	0	0	1	0	3	1	0	0	1	0	0	1	1	3.5	38	0	1	0	1	1	0	0	1	0	1	1	0	0
416	0	0	0	55	1	22.06	0	0	0	0	1	0	0	0	0	0	0	0	0	44	1	1	0	1	0	3	0	0	0	0	1	1	3	3	2.92	79	0	1	0	1	1	0	0	0	0	0	0	1	0
417	0	0	0	57	1	20.34	2	1	0	0	1	0	0	0	0	0	0	0	0	61	0	1	0	0	0	1	0	0	0	0	1	0	1	1	3.5	18	0	1	0	1	1	0	0	1	0	1	1	0	0
418	0	0	0	74	0	28.21	0	0	1	0	0	0	0	0	0	0	0	0	0	61	0	1	0	0	0	3	0	0	2	0	1	0	1	1	3	28	0	1	1	1	1	1	0	0	1	0	1	0	0
419	0	0	0	57	1	23.88	3	1	1	0	1	0	0	0	0	0	0	0	0	41	0	1	0	0	0	3	1	0	2	1	0	0	1	2	3.13	56	1	1	1	1	1	1	0	1	1	0	1	0	0
420	0	0	0	58	1	20.55	1	1	0	0	1	0	0	0	0	0	0	0	0	60	0	1	0	0	0	2	0	0	1	0	0	1	1	1	3	15	1	1	0	1	1	0	0	0	1	0	1	0	0
421	0	0	0	57	1	24.22	3	1	0	0	1	0	0	0	0	0	0	0	0	44	0	1	0	0	0	2	1	0	0	1	0	0	1	1	3.5	18	0	1	1	1	1	0	0	1	1	0	1	0	0
422	0	0	0	60	0	23.88	0	0	0	0	0	0	0	0	1	0	0	0	0		0	0	1	0	0	3	0	0	2	0	0	0	1	1	2.5	23	0	1	1	1	1	0	0	1	0	0	0	0	0
423	0	0	0	50	1	26.61	1	1	1	0	1	0	0	0	0	0	0	0	0	67	0	0	0	1	0	1	0	0	0	0	0	0	1	1	4	23	1	1	1	1	1	0	0	1	1	0	1	0	0
424	0	0	0	72	0	23.44	2	1	0	0	0	0	1	0	0	0	1	0	0	50	0	0	1	0	0	1	0	0	1	0	0	0	1	1	4	15	0	0	0	1	1	0	0	1	1	0	1	0	0
425	0	1	0	68	0	24.23	1	1	1	0	0	0	0	0	0	0	0	0	0	67	0	1	0	0	0	1	0	0	0	0	0	0	1	1	3	12	1	0	1	1	1	0	0	1	0	1	1	0	0
426	0	1	0	74	0	20.94	1	1	0	0	1	1	0	0	0	0	0	0	0	65	0	0	0	1	0	3	0	0	2	0	0	0	1	1	3	28	1	1	1	1	1	0	0	1	1	0	1	0	0
427	0	0	0	47	1	23.63	3	1	1	0	1	0	0	0	0	0	0	0	0	61	0	1	0	0	0	2	1	0	1	0	0	0	1	1	3.5	23	1	0	1	1	1	0	0	1	1	0	1	0	0
428	0	0	0	74	1	27.22	1	1	1	0	0	0	0	0	0	0	0	0	0	67	0	1	0	0	0	2	0	0	2	0	0	1	1	1	3.5	23	1	1	1	1	1	0	0	1	1	0	1	0	0
429	0	0	0	42	1	19.1	3	1	0	0	1	0	0	0	0	0	0	0	0	60	0	1	0	0	0	2	0	0	0	1	0	0	1	1	3	15	0	0	1	1	1	0	0	1	0	0	0	0	0
430	0	0	0	54	1	20.66	1	1	1	0	1	0	0	0	0	0	0	0	0	57	1	1	0	0	0	3	0	0	1	0	0	1	1	2	3.5	56	1	1	0	1	1	1	0	1	0	0	0	0	0
431	0	0	0	53	1	22.41	2	1	0	0	1	0	0	0	0	0	0	0	0	42	0	0	1	0	0	1	0	0	2	0	0	0	1	1	3	18	1	1	1	1	1	0	0	1	1	0	1	0	0
432	0	0	0	59	1	20.21	1	1	1	0	1	0	0	0	0	0	0	0	0	65	0	1	0	0	0	3	0	0	1	0	0	0	1	1	3	28	0	0	1	1	1	0	0	1	0	0	0	0	0
433	0	0	0	56	0	20.08	3	1	1	0	0	1	0	0	0	1	0	0	0	36	0	1	0	0	0	1	1	0	0	1	0	0	1	1	3.5	12	0	1	0	1	1	0	0	1	1	0	1	0	0
434	0	1	0	47	1	25.51	2	1	1	0	1	1	0	0	0	0	0	0	0	50	0	1	0	0	0	1	0	0	1	0	0	0	1	1	3	18	0	1	1	1	1	1	0	1	0	0	0	0	0
435	0	1	0	52	1	24.09	3	1	1	0	1	1	0	0	0	0	0	0	0	65	0	1	0	0	0	2	1	0	0	1	0	0	1	1	3	23	0	1	1	1	1	0	0	0	0	1	1	0	0
436	0	0	0	57	1	24.63	1	1	1	0	1	1	0	0	0	0	0	0	0	65	0	1	0	0	0	2	1	1	2	0	0	0	1	1	2.5	18	1	1	0	1	1	1	0	1	1	0	1	0	0
437	0	0	0	55	0	24.49	1	1	1	0	0	0	0	0	0	0	0	0	0	65	0	1	0	0	0	3	0	0	2	0	0	0	1	1	3.5	28	0	1	1	1	1	0	0	1	1	0	1	0	0
438	0	0	0	69	1	24.61	3	1	1	0	0	1	0	0	0	0	0	0	0	46	0	1	0	0	0	3	1	0	0	1	0	1	1	1	3.5	23	0	1	1	1	1	0	0	1	1	0	1	0	0
439	0	0	0	74	0	16.38	2	1	1	0	0	0	0	0	0	0	0	0	0	55	0	1	0	0	0	3	0	0	1	0	0	0	1	2	3	51	1	1	1	1	1	0	0	1	1	0	1	0	0
440	0	1	0	75	0	34.54	0	0	1	0	0	1	0	0	0	1	0	0	0	72	0	0	1	0	0	1	0	0	2	0	0	0	1	1	3	18	1	0	0	1	1	0	0	0	0	1	1	0	0
441	0	0	0	57	1	23.99	3	1	1	0	1	0	0	0	0	0	0	0	0	53	0	1	0	0	0	3	0	0	1	0	0	0	1	1	4	28	1	0	1	1	1	0	0	1	0	0	0	0	0
442	0	1	0	80	0	28.11	0	0	1	0	0	0	0	0	0	0	0	0	0	69	0	0	1	0	0	2	0	0	2	0	0	0	1	1	2.75	18	1	1	0	1	1	0	0	1	0	1	1	0	0
443	0	0	0	74	0	18.75	2	1	1	0	0	0	0	0	0	0	0	0	0	40	0	0	1	0	0	2	0	0	2	1	0	0	1	1	3.5	23	1	1	1	1	1	0	0	1	1	0	1	0	0
444	0	0	0	38	1	29.07	3	1	0	0	0	0	0	0	0	0	0	0	0	55	0	1	0	0	0	2	0	0	0	1	0	1	1	1	4	15	0	0	1	1	1	0	0	1	0	0	0	0	0
445	0	1	0	71	0	24.14	0	0	1	0	1	0	0	0	0	0	0	0	0	45	0	1	0	0	0	2	1	1	2	0	1	0	1	1	3	18	0	1	0	1	1	1	0	1	1	0	1	0	0
446	0	0	0	68	1	21.28	0	0	0	0	1	1	0	0	0	0	0	0	0	65	0	1	0	0	0	2	0	0	0	0	0	0	1	1	3	15	1	1	1	1	1	0	0	0	0	0	0	0	0
447	0	0	0	76	0	17.58	3	1	0	0	1	0	0	0	0	1	0	0	0	55	0	0	0	1	0	2	1	0	1	1	0	0	1	1	3	23	0	1	0	1	1	0	0	1	0	0	0	0	0
448	0	0	0	72	0	30.84	2	1	0	0	0	1	0	0	0	0	0	0	0	65	0	1	1	0	0	3	0	0	0	0	1	0	2	3	3.25	69	1	1	1	1	1	0	0	1	0	0	0	0	1
449	0	1	0	57	1	28.72	3	1	1	0	0	1	0	0	0	1	0	0	0	60	0	1	0	0	1	2	0	0	2	0	0	0	1	1	3	38	1	1	0	1	0	0	0	0	0	0	0	0	0
450	0	1	0	65	0	24.2	1	1	1	0	0	1	0	0	0	0	0	0	0		0	1	0	0	0	1	0	0	0	0	0	0	1	1	3	18	1	1	0	1	1	0	0	0	1	0	1	1	1
451	0	0	0	70	0	18.42	2	1	1	0	0	0	0	0	0	0	0	0	0	60	0	1	0	0	0	2	0	0	0	0	0	0	1	1	3.5	18	1	1	0	1	1	0	0	1	0	0	0	0	1
452	0	0	0	64	1	19.49	1	1	0	0	1	0	0	0	0	0	0	0	0		0	1	0	0	0	3	0	0	3	0	0	0	2	2	2.88	51	0	1	0	1	1	1	0	1	0	0	0	0	1
453	0	1	0	49	1	23.66	3	1	1	0	0	1	0	0	0	0	0	0	0	50	0	1	0	0	0	2	1	0	0	1	0	0	1	1	2.5	23	1	1	0	1	1	0	0	1	0	0	0	0	1
454	0	0	0	69	1	21.22	3	1	0	0	1	0	1	0	0	0	0	0	0	60	0	0	0	1	0	2	1	0	0	0	0	0	1	1	3	33	0	1	0	1	1	0	0	1	1	0	1	0	1
455	0	0	0	66	1	24.22	2	1	1	0	0	0	0	0	0	1	0	0	0	55	0	1	0	0	0	2	0	0	0	0	0	1	1	1	3	18	0	1	0	1	1	0	0	1	1	0	1	0	0
456	0	0	0	57	1	23.39	2	1	1	0	0	0	0	0	0	0	0	0	0	60	0	0	0	1	0	3	0	0	0	0	0	0	1	1	3	33	1	1	0	1	1	0	0	1	0	0	0	0	1
457	0	0	0	68	0	28.18	1	1	1	0	0	1	0	0	0	1	0	0	0	60	0	1	0	0	0	1	1	0	1	0	0	0	2	2	3	61	1	1	0	1	1	0	0	0	0	1	1	1	1
458	0	1	0	53	1	23.51	1	1	1	0	0	1	0	0	1	0	0	0	0	65	0	1	1	0	0	3	1	1	0	0	0	0	2	2	2.88	56	0	1	0	1	1	0	0	1	0	0	0	0	1
459	0	0	0	65	0	26.71	1	1	1	0	0	1	0	0	0	0	0	0	0		0	1	1	0	0	3	0	0	0	0	1	0	2	2	2.75	56	1	1	0	1	1	0	0	1	0	0	0	0	1
460	0	0	0	58	1	21.95	1	1	0	0	1	0	1	0	0	0	0	0	0	60	0	1	0	0	0	2	0	0	0	0	0	0	1	1	2.5	18	1	1	0	1	1	0	0	1	0	0	0	0	1
461	0	1	0	65	0	28.4	0	0	1	0	0	1	0	0	0	0	0	0	0	65	0	1	0	0	0	3	0	0	3	0	0	0	1	2	3	46	1	1	0	1	1	0	0	1	0	1	1	0	1
462	0	1	0	68	0	29.56	1	1	1	0	0	0	0	0	0	0	0	0	0	60	0	0	1	1	0	3	0	0	0	0	0	0	2	2	3.5	56	1	1	0	1	1	0	0	1	0	1	1	0	1
463	0	1	0	70	0	22.6	3	1	1	0	0	0	0	0	0	0	0	0	0	50	0	1	0	0	0	2	0	0	0	0	0	0	1	1	2.75	28	1	1	0	1	1	0	0	1	1	0	1	0	1
464	0	0	0	52	1	23.66	3	1	0	0	1	0	0	0	0	0	0	0	0	55	0	1	1	0	0	3	0	0	0	0	0	0	2	2	2.75	56	1	1	0	1	1	0	0	1	1	0	1	0	0
465	0	0	0	73	1	26.23	2	1	1	0	1	0	1	0	0	0	0	0	0	65	0	1	0	0	0	2	0	0	0	0	1	1	1	1	3.5	23	1	1	0	1	1	0	0	0	1	0	1	1	0
466	0	1	0	61	0	32.05	0	0	1	0	0	0	0	0	0	0	0	0	0	65	0	1	0	0	0	2	0	0	0	0	1	0	1	1	2.5	18	1	1	0	1	1	0	0	1	0	1	1	0	1
467	0	0	0	63	1	22.21	3	1	1	0	1	0	0	0	0	0	0	0	0	60	0	1	0	0	0	3	0	0	2	0	0	0	1	1	3	33	1	1	1	1	1	0	0	1	0	0	0	0	1
468	0	0	0	41	1	32.87	1	1	1	0	1	1	0	0	0	1	0	0	0	65	0	1	0	0	0	3	1	1	3	0	0	0	2	2	3	66	0	1	0	1	1	0	0	1	0	0	0	0	1
469	0	1	0	73	1	25.82	1	1	0	0	0	0	0	0	0	0	0	0	0	60	0	1	0	0	0	3	0	0	0	0	0	0	1	1	3	38	1	1	0	0	1	0	0	0	0	0	0	0	1
470	0	0	0	69	1	25.13	1	1	0	0	0	0	0	0	0	1	0	0	0	55	0	0	1	0	1	1	0	0	0	0	0	0	1	1	3.5	18	1	1	0	1	1	0	0	1	1	0	1	0	1
471	0	0	0	61	1	24.54	2	1	0	0	0	0	0	0	0	1	0	0	0	60	0	1	0	0	0	2	0	0	0	0	0	0	1	1	3.5	38	0	1	0	0	1	0	0	1	0	0	0	0	1
472	0	0	0	73	1	25.42	1	1	1	0	0	0	0	0	0	1	0	0	0	65	0	0	1	0	0	2	0	0	0	0	0	0	1	1	2.5	28	1	1	0	1	1	0	0	1	0	1	1	1	1
473	0	1	0	73	1	27.31	1	1	1	0	0	0	0	0	1	0	0	0	0		0	1	0	0	0	1	0	0	0	0	0	0	1	1	2.75	23	0	1	0	1	1	0	0	1	0	0	0	1	1
474	0	1	0	62	0	24.49	1	1	1	0	0	1	0	0	0	0	0	0	0	65	0	1	0	0	0	2	0	0	0	0	0	0	1	1	3	23	1	1	0	1	1	0	0	1	0	0	0	0	1
475	0	1	0	77	0	22.43	1	1	1	1	0	0	0	0	0	0	0	0	0	40	1	1	0	0	0	3	0	0	2	0	1	0	1	2	3.13	51	0	1	1	1	1	0	0	1	0	0	0	0	0
476	0	0	0	71	0	24.86	1	1	1	0	0	0	0	0	0	0	0	0	0	67	0	1	1	1	0	3	1	0	1	1	1	0	3	5	3.46	130	1	1	1	1	1	0	0	0	0	1	1	1	1
477	0	0	0	70	0	24.65	1	1	0	0	0	0	0	0	0	1	0	0	0	67	0	0	1	0	1	0	0	0	0	0	0	0	1	1	3	18	1	1	1	1	1	0	0	1	0	0	0	0	1
478	0	0	0	63	1	20.66	1	1	0	0	1	0	0	0	0	0	0	0	0	66	0	0	0	1	0	0	0	0	0	0	0	0	1	1	2.75	18	1	1	1	1	1	0	0	0	0	1	1	1	0
479	0	0	0	70	1	22.1	0	0	1	0	0	0	0	0	0	0	0	0	0	68	0	1	0	1	0	3	0	0	1	0	0	0	2	3	3.38	94	1	1	1	1	1	0	0	1	0	1	1	0	0
480	0	0	0	61	1	26.35	0	0	0	0	0	0	0	0	1	0	0	0	0	60	0	0	1	0	1	3	0	0	0	1	1	1	1	1	3.5	18	1	1	1	1	1	1	0	0	0	0	0	0	1
481	0	0	0	62	0	27.05	1	1	1	0	0	1	0	0	0	0	0	0	0	61	0	0	1	0	0	0	0	0	0	0	0	0	1	1	2.75	23	1	1	0	1	1	0	0	0	0	1	1	0	0
482	0	1	0	55	0	23.81	0	0	1	0	0	0	0	0	0	0	0	0	0	67	0	0	1	1	0	2	0	0	2	0	0	0	2	2	2.63	56	1	1	1	1	1	1	0	1	0	1	1	1	0
483	0	0	0	87	0	18.22	0	0	1	0	0	0	0	0	0	1	0	0	0	62	0	1	0	0	0	2	0	0	1	0	0	0	1	1	2.75	23	1	1	1	1	1	0	0	1	0	1	1	0	1
484	0	0	0	69	1	24.86	0	0	0	0	0	0	0	0	0	0	0	0	0	64	0	1	0	0	0	3	0	0	1	0	0	1	1	2	3	56	1	1	1	1	1	0	0	1	0	0	0	0	0
485	0	0	0	78	0	19.11	1	1	0	0	0	0	0	0	0	0	0	0	0	67	0	1	0	1	0	3	0	0	2	0	1	0	2	5	3.17	130	1	1	1	1	1	1	0	1	0	0	0	0	0
486	0	0	0	66	1	26.49	1	1	0	0	0	0	0	0	0	1	0	0	0	50	0	1	0	0	1	1	0	0	0	0	0	0	1	1	3.5	28	1	1	1	1	1	0	0	0	0	1	1	0	0
487	0	0	0	64	1	25.82	0	0	1	0	0	0	0	0	0	0	0	0	0	64	0	1	0	1	0	2	0	0	1	0	0	0	2	3	3.38	74	1	1	1	1	1	0	0	1	0	1	1	0	0
488	0	1	0	59	1	26.35	0	0	1	0	1	0	0	0	0	1	0	0	0	66	0	1	0	0	1	0	0	0	0	0	0	0	1	1	2.75	18	0	1	1	1	1	0	0	0	1	0	1	0	0
489	0	0	0	63	0	21.76	1	1	1	0	0	0	0	0	0	0	0	0	0		0	0	1	1	0	2	0	0	2	0	0	0	2	3	2.81	74	1	1	1	1	1	0	0	0	0	1	1	1	0
490	0	1	0	46	1	27.68	1	1	0	0	1	0	0	0	0	0	0	0	0	67	0	0	1	0	0	1	0	0	0	0	0	0	1	1	2.5	28	1	1	0	1	1	0	0	0	0	1	1	0	0
491	0	1	0	68	0	25.1	1	1	1	0	0	0	0	0	0	1	0	0	0	68	0	0	0	1	0	0	0	0	1	0	0	0	1	1	2.75	28	1	1	1	1	1	1	0	0	0	0	0	0	1
492	0	1	0	60	0	26.84	0	0	1	0	0	0	0	0	0	0	1	0	0	45	0	0	0	1	0	2	0	0	2	0	0	0	1	2	3.25	46	1	1	1	1	1	0	0	1	0	1	1	0	0
493	0	1	0	54	0	21.77	0	0	1	0	0	0	0	0	0	1	0	0	0	64	0	0	0	1	0	0	0	0	0	0	0	0	1	1	3.5	23	1	1	1	1	1	0	0	1	0	0	0	0	1
494	0	0	0	57	1	24.22	0	0	0	0	0	0	0	0	0	1	0	0	0	64	0	0	0	1	0	2	0	0	0	1	0	0	1	1	3.5	18	1	0	1	1	0	1	0	0	0	0	0	0	1
495	0	1	0	56	1	23.99	0	0	1	0	0	0	0	0	0	0	0	0	0	62	0	1	1	0	0	2	0	0	1	0	0	0	2	3	3.13	84	1	1	1	1	1	0	0	0	0	1	1	0	1
496	0	0	0	54	0	23.66	0	0	1	0	1	0	0	0	0	0	0	0	0	67	0	1	0	0	0	1	0	0	0	1	0	0	1	1	3.5	28	1	1	0	1	1	0	0	1	1	0	1	0	0
497	0	0	0	76	1	24.31	2	1	1	0	0	0	0	0	0	0	0	0	0	65	0	1	1	0	0	3	1	0	2	1	0	0	2	2	3	51	1	1	0	1	1	0	0	1	0	0	0	0	1
498	0	0	0	77	1	25.26	3	1	1	0	0	0	0	0	0	0	0	0	0	57	0	0	0	1	0	3	1	0	1	1	0	0	1	2	3	46	1	1	1	1	1	0	0	1	1	0	1	0	0
499	0	1	0	59	0	27.34	0	0	1	0	0	0	0	0	0	0	0	0	0	66	0	0	0	1	0	0	0	0	0	0	0	0	1	1	4	23	1	1	0	1	1	0	0	1	1	0	1	0	1
500	0	0	0	51	1	27.06	1	1	0	0	1	0	0	0	0	0	0	0	0	66	0	0	1	0	0	1	0	0	0	0	0	0	1	1	4	23	1	1	1	1	1	0	0	0	0	0	0	1	1
501	0	0	0	55	1	26.37	0	0	1	0	1	0	0	1	0	0	0	0	0	60	0	1	0	0	0	1	0	0	2	0	0	0	1	1	2.75	18	1	1	0	1	1	1	0	1	1	1	1	0	0
502	0	0	0	70	1	23.03	1	1	1	0	0	0	0	0	0	0	0	0	0		0	1	0	0	0	3	0	0	3	0	0	0	1	2	2.75	46	1	1	0	1	1	0	0	0	0	0	0	1	1
503	0	1	0	59	1	24.54	0	0	0	0	0	0	0	0	0	0	0	0	0		0	0	0	1	0	2	0	0	1	1	0	0	1	3	3.08	84	1	1	1	0	1	0	0	0	0	0	0	0	1
504	0	0	0	55	1	22.86	2	1	1	0	1	1	0	0	0	0	0	0	0		0	1	0	1	0	1	0	0	1	0	1	0	2	2	3	41	0	1	1	1	1	1	0	1	1	0	1	0	0
505	0	0	0	81	1	23.89	2	1	1	0	0	0	0	0	0	0	0	0	0	65	0	1	0	0	0	3	0	0	0	0	0	0	1	2	3	36	1	1	1	0	0	1	0	1	1	0	1	0	1
506	0	0	0	56	0	21.08	2	1	1	0	1	1	0	0	1	0	0	0	0	60	0	1	0	0	1	3	0	0	1	0	0	0	2	2	2.88	51	0	1	1	1	1	0	0	1	0	1	1	1	1
507	0	0	0	70	0	23.99	1	1	0	0	0	0	0	0	0	0	0	0	0		0	1	0	0	0	3	0	0	2	0	0	0	1	1	2.75	28	0	1	1	1	1	0	0	0	0	0	0	1	0
508	0	0	0	57	1	26.2	3	1	0	0	1	1	0	0	0	0	0	0	0	54	0	1	0	0	0	3	1	0	1	1	0	0	1	1	3	23	1	1	1	1	1	0	0	1	0	0	0	0	0
509	0	0	0	81	1	18.59	2	1	0	0	0	0	0	0	0	0	1	0	0	50	0	1	0	0	0	3	0	0	1	0	0	0	1	1	2.75	28	1	1	0	1	1	0	0	1	0	0	0	0	0
510	0	0	0	78	0	19.67	0	0	0	0	0	0	0	0	0	0	0	0	0	71	0	0	0	1	0	1	0	0	0	0	0	0	1	1	3.5	18	1	1	0	1	1	0	0	1	0	1	1	0	0
511	0	0	0	79	1	24.33	0	0	1	0	0	0	0	0	0	0	0	0	0	77	0	1	0	0	0	1	0	0	0	0	0	0	1	1	3	18	1	1	0	1	1	0	0	1	0	1	1	0	0
512	0	0	0	60	1	27.87	0	0	1	0	1	0	0	0	0	1	0	0	0	60	0	1	0	0	0	1	0	0	0	0	0	0	1	1	3	23	1	1	0	1	1	0	0	0	0	1	1	0	0
513	0	1	0	70	1	26.96	0	0	0	0	0	0	0	0	0	0	0	0	0	71	0	1	0	1	0	3	0	0	0	0	0	0	2	2	3	43	1	1	1	1	1	0	0	0	0	1	1	0	1
514	0	0	0	65	1	23.39	0	0	1	0	1	0	0	0	0	0	0	0	0	64	0	1	0	0	0	1	0	0	1	0	0	1	1	1	3.5	23	1	1	1	1	1	0	0	1	0	0	0	0	1
515	0	0	0	60	1	31.22	2	1	1	0	0	0	0	0	0	1	0	0	0	55	0	1	0	1	1	3	0	0	1	0	0	0	2	2	2.88	56	1	1	1	1	1	1	0	1	0	1	1	1	1
516	0	0	0	61	1	20.98	1	1	1	0	1	0	0	0	0	0	0	0	0	65	0	1	0	0	0	1	0	0	1	0	0	0	1	1	3.5	23	1	1	0	1	1	0	0	1	0	0	0	0	1
517	0	0	0	77	1	22.48	0	0	1	0	0	0	0	0	0	0	0	0	0	69	0	0	0	1	0	2	0	0	0	0	0	0	1	1	3	18	1	1	1	1	1	0	0	0	0	0	0	0	1
518	0	0	0	60	1	24.24	0	0	1	0	0	0	0	0	0	0	0	0	0	68	0	1	1	0	0	3	0	0	0	0	0	0	2	2	3.5	46	1	1	0	1	1	0	0	1	0	0	0	0	1
519	0	1	0	64	1	25.76	0	0	1	0	0	0	0	0	0	1	1	0	0	65	0	1	0	0	0	1	0	0	0	0	0	0	1	1	2.75	28	1	1	0	1	1	0	0	1	0	1	1	0	1
520	0	1	0	60	1	23.11	0	0	1	0	1	0	0	0	0	0	0	0	0	68	0	1	0	0	0	2	0	0	0	0	0	0	2	2	2.63	51	1	1	0	1	1	1	0	0	0	1	1	1	1
521	0	1	0	60	1	22.05	0	0	1	0	1	0	0	0	0	0	1	0	0	75	0	1	0	1	0	3	0	0	0	0	0	0	2	2	3.13	41	1	1	1	1	1	0	0	1	0	1	1	0	1
522	0	1	0	81	0	23.44	2	1	1	0	0	0	0	0	0	0	0	0	0	44	0	1	0	0	0	3	0	0	0	0	0	0	1	1	2.75	28	0	1	1	1	1	0	0	1	0	0	0	0	0
523	0	1	0	60	1	25.7	0	0	1	0	0	0	0	0	0	0	0	0	0	66	0	1	0	1	0	3	0	0	1	0	0	0	2	2	3.25	46	0	1	1	1	0	0	0	1	0	0	0	0	1
524	0	0	0	43	1	31.99	1	1	0	0	1	0	0	0	0	0	0	0	0	58	0	1	0	1	0	1	0	0	0	0	0	0	2	2	3.25	36	1	1	1	1	1	0	0	1	0	1	1	0	0
525	0	0	0	60	1	26.93	0	0	1	0	1	0	0	0	0	0	0	0	0	72	0	1	0	1	0	3	0	0	0	0	0	0	3	3	2.83	74	1	1	1	1	1	0	0	0	0	1	1	1	0
526	0	0	0	79	1	24.62	2	1	0	0	1	0	0	0	0	0	0	0	0	44	0	1	0	0	0	1	0	0	0	0	0	0	1	1	2.75	28	0	1	0	1	1	0	0	0	1	0	1	0	0
527	0	0	0	69	1	22.62	0	0	1	0	0	0	0	0	0	0	0	1	1	28	0	1	0	0	0	3	0	0	0	0	0	0	1	1	4	18	0	1	0	1	1	0	0	0	0	1	1	1	1
528	0	0	0	49	1	24.02	0	0	0	0	0	0	0	0	0	0	0	0	0	65	0	1	0	0	0	1	0	0	0	0	0	0	1	1	3	23	0	1	1	1	1	0	0	0	0	0	0	0	0
529	0	0	0	68	1	26.23	0	0	0	0	0	0	0	0	0	0	0	0	0	68	0	1	0	1	0	3	0	0	1	0	1	0	2	2	2.88	58	1	1	0	1	1	0	0	1	0	0	0	1	0
530	0	1	0	62	1	24.24	0	0	1	0	1	0	0	0	0	0	0	0	0	75	1	0	1	0	0	3	0	0	0	0	0	1	2	2	2.88	46	1	1	1	1	1	1	0	1	1	0	1	1	0
531	0	0	0	64	1	22.23	0	0	1	0	1	0	1	0	0	0	0	1	1	75	0	0	0	1	0	1	0	0	0	0	0	0	1	1	3	23	1	1	0	1	1	0	0	1	0	0	0	1	0
532	0	1	0	60	1	26.87	0	0	1	1	0	0	0	0	0	0	0	1	1	66	0	0	0	1	0	3	0	0	0	0	0	0	1	1	3	23	1	1	0	1	1	0	0	0	0	0	0	1	0
533	0	1	0	62	1	23.08	0	0	0	0	0	0	0	0	0	0	0	0	0	63	0	1	0	0	0	3	0	0	0	0	0	0	1	1	3	28	1	1	1	1	1	0	0	1	0	0	0	0	0
534	0	0	0	66	1	21.8	0	0	1	0	0	0	0	0	0	0	0	0	0		0	1	0	0	0	1	0	0	0	0	0	0	1	1	4	18	1	1	1	1	1	0	0	1	0	1	1	0	1
535	0	0	0	65	1	25.81	0	0	1	0	0	0	0	0	0	0	0	0	0	71	0	1	0	0	0	3	0	0	0	0	0	0	1	1	3	28	1	1	1	1	1	0	0	0	0	0	0	1	0
536	0	0	0	62	1	23.58	0	0	1	0	0	0	0	0	0	1	0	0	0	61	0	0	0	1	0	1	0	0	0	0	0	1	1	1	3.5	18	1	1	1	1	1	0	0	0	0	0	0	1	0
537	0	0	0	64	1	25.26	0	0	1	0	0	0	0	0	0	1	0	0	0	67	0	0	0	1	1	2	0	0	0	0	0	0	1	1	3	15	1	1	0	1	1	0	0	1	0	1	1	0	0
538	0	0	0	63	1	28.08	0	0	0	0	1	0	0	0	0	1	1	0	0	61	1	0	0	0	0	1	0	0	2	0	0	0	1	1	3.5	28	1	1	1	1	1	0	0	1	0	1	1	0	0
539	0	1	0	62	1	24.23	0	0	1	0	1	0	0	0	0	0	1	0	0	64	0	1	0	0	0	3	0	0	0	0	0	0	1	1	2.75	28	1	1	0	1	1	0	0	1	0	0	0	1	0
540	0	0	0	77	1	25.41	0	0	1	0	0	0	0	0	0	1	0	0	0	66	0	0	1	0	0	3	0	0	0	0	0	0	2	2	3.13	48	1	1	0	1	1	0	0	0	0	0	0	0	1
541	0	0	0	65	1	25.16	0	0	0	0	0	0	0	0	0	1	0	0	0	64	0	1	0	0	0	3	0	0	0	0	0	0	1	1	2.75	28	1	1	0	1	1	0	0	0	0	0	0	0	0
542	0	0	0	64	0	20.03	3	1	1	0	0	0	0	0	0	0	0	0	0		0	1	0	1	0	3	0	0	2	0	0	1	2	2	2.88	56	1	1	0	1	1	1	0	1	0	1	1	0	0
543	0	0	0	76	1	19.03	0	0	1	0	0	0	0	0	0	0	0	0	0	60	0	1	0	0	0	3	1	0	3	1	0	0	1	1	2.5	28	1	1	0	0	0	0	0	0	0	0	0	0	0
544	0	0	0	53	1	25.71	3	1	0	0	1	0	0	0	0	0	0	0	0	55	0	0	0	1	0	3	1	1	1	1	0	0	1	1	4	23	0	1	0	0	0	0	0	0	0	0	0	0	0
545	0	0	0	55	1	25	3	1	0	0	0	0	0	0	0	0	0	0	0	70	1	0	1	1	0	3	0	0	2	0	1	1	3	4	3.21	115	0	1	0	1	1	1	0	1	1	0	1	0	1
546	0	0	0	80	0	26.67	3	1	1	0	1	0	0	0	0	0	0	0	0	30	0	0	1	1	0	3	1	1	1	1	0	0	2	2	3	46	0	1	0	1	1	1	0	1	1	0	1	0	1
547	0	0	0	60	0	23.74	1	1	1	0	0	0	0	0	0	0	0	0	0	67	0	1	0	0	0	3	0	0	0	0	0	0	1	1	4	23	1	1	1	1	1	1	0	0	0	0	0	1	0
548	0	1	0	60	1	20.76	0	0	1	0	0	0	0	0	0	0	0	0	0	40	1	1	1	1	0	3	0	0	0	0	1	1	4	4	3	102	0	1	0	1	1	1	0	1	1	0	1	0	0
549	0	1	0	81	0	20.44	0	0	1	0	0	0	0	0	0	0	0	0	0	70	0	1	0	0	0	3	0	0	0	0	0	0	1	1	3	23	0	1	0	1	1	1	0	1	1	0	1	0	0
550	0	0	0	68	0	23.31	0	0	1	0	0	0	0	0	0	0	0	0	0	64	0	0	0	1	0	3	0	0	0	0	0	0	1	2	2.88	46	1	1	0	1	1	1	0	1	1	0	1	0	1
551	0	0	0	58	0	21.34	0	0	1	0	0	0	0	0	0	0	0	0	0	50	0	1	0	1	0	3	0	0	0	0	0	0	2	4	3.04	102	1	1	0	1	1	1	0	1	1	0	1	0	0
552	0	1	0	55	0	22.58	0	0	0	0	0	0	0	0	0	0	0	0	0	50	0	0	1	1	0	3	0	0	0	0	0	0	2	4	3.17	94	1	1	0	1	1	1	0	1	1	0	1	0	1
553	0	0	0	65	1	28.34	1	1	0	0	0	0	0	0	0	0	0	0	0	60	0	0	1	1	0	3	0	0	0	0	0	0	2	2	3	62	1	1	0	1	1	1	0	0	0	0	0	1	1
554	0	0	0	53	1	24.06	1	1	0	0	0	0	0	0	0	0	0	0	0	64	0	1	0	0	0	3	0	0	0	0	0	0	2	2	2.88	51	1	1	0	1	1	1	0	0	0	0	0	1	0
555	0	0	0	56	0	22.64	0	0	1	0	0	0	0	0	0	0	0	0	0	70	0	1	0	0	0	3	0	0	0	0	0	0	1	1	2.75	28	1	1	0	1	1	0	0	0	0	0	0	1	0
556	0	0	0	78	1	20.81	0	0	0	0	0	0	0	0	0	0	0	0	0	60	0	1	0	0	0	1	0	0	0	0	0	0	1	1	2.75	18	1	1	0	1	1	0	0	1	0	0	0	0	0
557	0	0	0	48	1	21.63	0	0	0	0	0	0	0	0	0	0	0	0	0	58	0	1	0	0	0	3	0	0	0	0	0	0	1	1	4	28	1	1	0	1	1	0	0	1	0	0	0	0	0
558	0	0	0	63	0	24.97	0	0	0	0	0	0	0	0	0	0	0	0	0		0	1	0	0	0	3	0	0	0	0	0	0	1	1	3	28	1	1	0	1	1	1	0	1	0	1	1	0	0
559	0	0	0	52	1	23.53	3	1	1	0	1	0	0	0	0	1	0	0	0	35	1	0	0	1	0	3	1	0	1	1	1	1	2	2	3.75	51	1	1	0	1	1	1	0	1	0	0	0	0	0
560	0	0	0	80	1	21.48	0	0	0	0	0	1	0	0	0	0	0	0	0	53	0	1	0	0	0	3	0	0	0	0	0	0	1	1	3.5	23	1	1	0	1	1	1	0	0	0	0	0	0	0
561	0	0	0	79	1	22.04	0	0	0	0	0	0	0	0	0	0	0	0	0	56	1	1	1	0	0	3	0	0	0	0	1	1	2	4	2.94	112	1	1	0	1	1	1	0	0	1	0	1	0	0
562	0	1	0	63	1	24.39	0	0	0	0	0	0	0	0	0	0	0	0	0	66	0	1	0	1	0	3	0	0	0	0	0	0	2	3	3.44	84	1	1	0	1	1	1	0	1	0	0	0	0	0
563	0	0	0	66	1	20.76	2	1	0	0	0	0	0	0	0	0	0	0	0	40	0	1	0	1	0	3	0	0	1	1	0	0	2	3	3.38	84	1	1	1	1	1	1	0	1	1	0	1	0	0
564	0	0	0	72	0	23.56	3	1	1	0	0	0	0	0	0	0	1	0	0	65	0	0	0	1	0	3	1	0	0	1	0	0	1	1	3	28	0	1	0	1	1	1	0	1	0	1	1	0	0
565	0	0	0	69	0	21.48	0	0	0	0	0	0	0	0	0	0	0	0	0	57	0	0	1	0	0	3	0	0	0	0	0	1	1	1	3	23	1	1	0	1	1	1	0	1	0	0	0	0	0
566	0	0	0	61	1	28.16	0	0	0	0	1	0	0	0	0	0	0	0	0	68	0	0	0	1	0	3	0	0	0	0	0	0	1	1	3	28	1	1	0	1	1	1	0	1	0	0	0	0	0
567	0	1	0	67	0	29.43	0	0	1	0	0	0	0	0	0	0	0	0	0	65	0	0	0	1	0	3	0	0	0	0	0	0	1	1	3.5	28	1	1	0	0	1	1	0	1	0	1	1	0	0
568	0	0	0	63	0	24.44	1	1	1	0	1	0	0	0	0	0	0	0	0	60	0	1	1	0	0	3	0	0	0	0	0	0	2	2	3	46	0	1	0	1	1	1	0	1	0	0	0	0	0
569	0	1	0	73	1	24.61	0	0	1	0	0	0	0	0	0	0	0	0	0	66	0	0	0	1	0	3	0	0	0	0	0	0	1	2	3.75	56	1	1	0	1	1	1	0	1	0	1	1	0	0
570	0	0	0	63	1	24.02	0	0	0	0	1	0	0	0	0	0	0	0	0	70	0	1	0	0	0	3	0	0	0	0	0	0	1	1	4	23	1	1	0	1	1	1	0	0	0	0	0	0	0
571	0	0	0	55	1	21.5	3	1	0	0	1	0	0	0	0	0	0	0	0	60	0	1	0	0	0	2	1	0	0	0	0	0	1	1	3	15	0	1	0	1	1	0	1	1	0	1	1	0	0
572	0	1	0	64	1	28.09	2	1	1	0	0	0	0	0	0	0	0	0	0	45	0	0	0	1	0	3	1	0	0	1	0	0	1	1	2.75	28	0	1	0	1	1	1	0	1	0	1	1	0	0
573	0	0	0	61	0	31.18	0	0	1	0	0	0	0	0	0	0	0	0	0	66	0	0	0	1	0	3	1	1	1	0	0	1	1	1	3	28	1	1	0	1	1	0	0	1	0	1	1	0	0
574	0	0	0	51	1	26.3	3	1	0	0	0	0	0	0	0	0	0	0	0	63	0	1	0	0	0	3	0	0	0	0	0	0	1	1	4	23	1	1	0	1	1	0	0	1	0	1	1	0	0
575	0	1	0	55	1	20.7	2	1	1	0	0	0	0	0	0	0	0	0	0	40	0	0	1	0	0	3	0	0	0	0	0	0	1	1	3	23	0	1	0	1	1	1	0	0	0	1	1	0	1
576	0	0	0	65	1	22.41	0	0	0	0	1	0	0	0	0	0	0	0	0	68	0	1	0	0	0	3	0	0	0	0	0	0	1	1	4	23	1	1	0	1	1	0	0	1	0	1	1	0	0
577	0	0	0	69	0	23.44	0	0	0	0	0	0	0	0	0	0	0	0	0	58	0	0	0	1	0	3	0	0	0	0	0	0	1	1	2.75	28	1	1	0	1	1	0	0	1	0	1	1	0	0
578	0	0	0	76	1	24.22	0	0	0	0	0	0	0	0	0	0	0	0	0	70	0	0	1	0	0	3	0	0	0	0	0	0	1	1	3	23	1	1	0	1	1	0	0	1	0	1	1	0	0
579	0	0	0	65	1	17.72	2	1	0	0	0	0	0	0	0	0	0	0	0	58	0	1	1	0	0	3	0	0	0	0	0	0	2	2	3.13	51	1	1	0	1	1	1	0	1	0	1	1	0	0
580	0	0	0	75	1	25.4	0	0	0	0	0	0	0	0	0	0	0	0	0	15	0	1	0	0	0	3	0	0	1	0	0	0	1	1	3	28	1	1	0	1	1	1	0	1	0	1	1	0	0
581	0	0	0	65	0	26.02	0	0	1	0	0	0	0	0	0	0	0	0	0	68	0	1	0	0	0	3	0	0	0	0	0	0	1	1	2.5	28	1	1	0	1	1	1	0	0	0	0	0	1	0
582	0	0	0	83	1	25.89	3	1	0	0	0	0	0	0	0	0	0	0	0	55	0	1	0	1	0	3	0	0	0	0	0	0	2	2	3.25	46	0	1	0	1	1	1	0	1	0	0	0	0	0
583	0	1	0	59	1	24.22	3	1	0	0	1	0	0	0	0	0	0	0	0	40	0	1	1	0	0	3	1	0	0	1	0	1	2	3	3.13	74	1	1	0	1	1	1	0	0	0	1	1	0	0
584	0	0	0	82	0	24.78	2	1	0	0	0	0	0	0	0	0	0	0	0	70	0	1	0	1	0	3	1	0	1	1	0	1	2	2	3.5	51	1	1	0	1	1	1	0	1	0	1	1	0	0
585	0	1	0	88	0	26.67	0	0	1	0	0	0	0	0	0	0	0	0	0	68	0	1	1	0	0	3	0	0	0	0	0	0	2	3	2.94	74	1	1	0	1	1	1	0	1	0	1	1	1	0
586	0	0	0	65	0	25.21	0	0	1	0	0	0	0	0	0	0	0	0	0		0	1	1	0	0	3	0	0	0	0	0	0	3	3	3.17	79	0	1	0	1	1	1	0	1	0	1	1	0	0
587	0	0	0	87	0	19.23	0	0	0	0	0	0	0	0	0	0	0	0	0	65	1	1	1	0	0	3	0	0	3	0	1	1	2	3	3	74	1	1	0	1	1	1	0	0	0	1	1	0	0
588	0	0	0	42	1	23.05	3	1	0	0	1	0	0	0	0	0	0	0	0	45	0	1	0	0	0	3	1	0	0	1	0	0	1	1	3.5	23	0	1	0	1	1	0	0	1	0	1	1	0	0
589	0	1	0	62	1	23.34	2	1	1	0	1	0	0	0	0	0	0	0	0	45	0	1	0	0	0	3	0	0	0	0	0	0	1	2	3.25	51	1	1	0	1	1	1	0	1	0	1	1	0	0
590	0	1	0	75	0	17.26	0	0	0	0	0	0	0	0	0	0	1	0	0	58	0	1	0	0	0	3	0	0	0	0	0	0	1	1	2.75	23	0	1	0	1	1	0	0	1	0	1	1	0	0
591	0	1	0	83	0	19.98	3	1	1	0	0	0	0	0	0	0	0	0	0	50	0	1	0	0	0	3	0	0	1	0	0	0	1	3	3.42	79	0	1	0	1	1	1	0	0	0	1	1	0	0
592	0	0	0	55	1	24.45	1	1	0	0	1	0	0	0	0	0	0	0	0	60	0	0	1	0	0	3	0	0	0	0	0	0	1	1	3	23	1	1	0	1	1	0	0	1	0	1	1	0	0
593	0	1	0	83	1	25.1	0	0	1	0	0	0	0	0	0	0	0	0	0	55	0	1	0	0	0	3	0	0	0	0	0	0	1	1	3.5	28	1	1	1	1	1	0	0	1	0	0	0	0	0
594	0	0	0	79	1	23.44	2	1	1	0	1	0	0	0	0	0	0	0	0		0	0	1	0	0	1	0	0	0	0	0	0	1	1	3	18	0	1	0	1	1	1	0	1	0	1	1	0	0
595	0	0	0	75	1	24.61	1	1	0	0	1	0	0	0	0	0	0	0	0	58	0	1	0	0	0	1	0	0	0	0	0	0	1	1	3	18	1	1	0	1	1	1	0	1	0	0	0	0	0
596	0	0	0	98	0	13.67	2	1	1	0	0	0	0	0	0	0	0	0	0		0	1	0	0	0	3	1	0	0	1	0	1	1	1	4	23	1	1	0	0	0	0	0	0	0	0	0	0	0
597	0	1	0	53	0	21.63	0	0	0	1	0	0	0	0	0	0	0	0	0	32	0	1	0	1	0	3	0	0	3	0	0	1	2	3	3	69	0	1	1	1	1	1	0	1	0	1	1	0	0
598	0	0	0	58	1	23.94	0	0	1	0	0	1	0	0	0	0	0	0	0	65	0	1	1	1	0	3	0	0	2	0	0	0	3	3	3.42	62	1	1	1	1	1	1	0	0	0	1	1	1	0
599	0	0	0	82	1	19.38	0	0	1	0	0	0	0	0	0	0	0	0	0	60	0	1	0	0	0	3	0	0	2	0	0	1	1	2	3.75	46	1	1	1	1	1	0	0	0	0	0	0	0	0
600	0	1	0	55	1	19.03	3	1	1	0	1	1	0	0	0	0	0	0	0	41	0	1	1	1	0	3	0	0	1	0	0	0	3	3	3.08	73	0	1	1	1	1	0	0	1	1	0	1	0	0
601	0	0	0	62	1	23.88	2	1	0	0	1	0	0	0	0	0	0	0	0	64	0	0	1	1	0	3	0	0	0	0	0	0	2	2	3	43	1	1	1	1	1	0	0	0	0	0	0	0	0
602	0	0	0	62	1	25.51	3	1	0	0	0	0	1	0	0	0	0	0	0	62	0	1	0	1	0	3	1	0	2	0	1	1	3	3	2.67	69	1	1	1	1	1	0	0	1	1	0	1	0	0
603	0	0	0	58	1	22.41	1	1	0	0	0	0	0	0	0	1	0	0	0	67	0	0	0	1	0	3	0	0	2	0	0	1	1	2	3.75	43	1	1	1	1	1	0	0	1	1	0	1	0	0
604	0	0	0	64	1	23.05	0	0	0	0	0	0	0	0	0	1	0	0	0		0	0	1	1	0	3	0	0	2	0	0	0	2	2	2.75	56	1	1	1	1	1	0	0	0	1	0	1	0	0
605	0	0	0	50	1	25.5	3	1	0	0	1	0	0	0	0	0	0	0	0	58	0	1	1	1	0	3	0	0	1	0	1	0	3	4	3.17	131	1	1	1	1	1	1	0	1	1	0	1	0	0
606	0	0	0	50	1	27.68	1	1	1	0	1	0	0	0	0	0	0	0	0	59	0	1	0	1	0	3	1	0	1	1	0	1	2	3	3.19	79	1	1	1	1	1	0	0	0	1	0	1	0	0
607	0	0	0	58	0	20.57	0	0	0	0	0	0	0	0	0	0	0	0	0	62	0	1	0	0	0	3	0	0	1	0	0	0	1	1	3	15	1	1	1	1	1	0	0	0	0	0	0	1	0
608	0	1	0	63	1	32.84	1	1	0	0	0	1	0	0	0	1	1	0	0	56	0	1	0	0	0	3	0	0	1	0	0	0	1	1	3.5	28	1	1	1	1	1	0	0	0	0	0	0	0	0
609	0	0	0	83	0	27.49	0	0	0	0	0	0	0	0	0	1	0	0	0	73	0	1	0	0	1	3	0	0	1	0	0	0	1	1	2.5	15	1	1	1	1	1	0	0	1	1	0	1	0	0
610	0	0	0	67	1	21.8	1	1	1	0	0	0	0	0	0	0	0	0	0	69	0	1	1	0	0	3	0	0	2	0	0	0	2	4	2.75	94	1	1	1	1	1	0	0	1	0	1	1	0	0
611	0	1	0	61	0	20.54	0	0	1	0	0	1	0	0	0	0	1	0	0	66	0	1	0	0	0	3	0	0	2	0	1	0	1	2	2.75	43	1	1	1	1	1	0	0	1	0	1	1	0	0
612	0	0	0	67	1	19.23	3	1	0	0	0	0	0	0	0	0	0	0	0	51	0	0	0	1	0	3	1	0	2	1	0	1	2	2	2.63	41	1	1	1	1	1	0	0	0	0	0	0	0	0
613	0	0	0	71	0	26.97	2	1	1	0	0	1	0	0	0	0	0	0	0	64	0	1	0	0	0	3	0	0	0	0	0	0	1	1	3.5	23	1	1	1	1	1	0	0	0	1	0	1	0	0
614	0	0	0	66	0	24.14	1	1	1	0	0	1	0	0	0	0	0	0	0	60	0	1	0	0	0	3	0	0	1	0	1	0	1	1	2.75	28	1	1	1	1	1	0	0	0	0	1	1	1	0
615	0	0	0	53	1	25.59	0	0	0	0	1	1	0	0	0	0	0	0	0		0	1	0	0	0	3	0	0	1	0	1	0	1	2	2.63	43	1	1	1	1	1	0	0	0	0	0	0	1	0
616	0	0	0	72	1	23.53	0	0	1	0	0	0	0	0	0	1	0	0	0	47	0	0	0	1	0	3	1	1	2	0	0	0	1	2	3.25	51	0	1	1	1	1	0	0	0	0	1	1	1	0
617	0	0	0	63	1	23.18	1	1	1	0	1	0	0	0	0	0	0	0	0	62	0	0	1	0	0	3	0	0	1	0	0	0	1	1	3	18	1	1	1	1	1	1	0	1	0	1	1	0	0
618	0	0	0	49	1	21.85	1	1	0	0	1	1	0	0	0	0	0	0	0	63	0	1	0	1	0	3	0	0	1	0	1	1	3	3	3	76	1	1	1	1	1	0	0	1	0	1	1	0	0
619	0	1	0	54	1	21.1	0	0	1	1	0	0	0	0	0	0	0	0	0	56	0	1	0	1	0	3	0	0	0	0	0	0	2	3	3.13	66	1	1	1	1	1	1	0	1	0	1	1	1	0
620	0	0	0	62	0	23.24	1	1	1	0	0	0	0	0	0	0	0	0	0	73	0	0	0	1	0	3	0	0	1	0	0	0	2	2	3.13	51	1	1	1	1	1	0	0	0	0	0	0	1	0
621	0	1	0	60	1	24.31	1	1	0	0	0	0	0	0	0	1	0	0	0		0	1	0	0	0	3	0	0	0	0	0	0	1	1	3.5	23	1	1	1	1	1	0	0	0	0	1	1	0	0
622	0	1	0	85	0	33.3	3	1	1	1	0	1	0	0	0	0	1	0	0	43	0	1	1	0	0	2	1	0	1	0	0	0	2	2	2.63	38	1	1	1	1	1	0	0	1	0	1	1	0	1
623	0	0	0	70	1	26.29	1	1	0	0	0	0	0	0	0	0	0	0	0	65	0	0	1	0	0	3	1	0	0	0	1	0	1	1	2.5	15	1	1	1	1	1	0	0	1	0	1	1	0	0
624	0	0	0	67	1	23.51	0	0	1	0	0	1	0	0	0	0	0	0	0	48	0	0	0	1	0	3	0	0	0	0	0	0	1	1	3	15	1	1	1	1	1	0	0	0	0	1	1	1	0
625	0	1	0	66	1	24.21	1	1	0	0	0	0	0	0	0	1	0	0	0	69	0	0	1	0	0	3	0	0	1	1	0	0	1	2	2.63	41	1	1	1	1	1	0	0	0	0	1	1	0	1
626	0	0	0	70	1	26.18	0	0	1	0	0	0	0	0	0	0	0	0	0	63	0	0	0	1	0	1	0	0	0	0	0	0	1	1	3	23	1	1	1	1	1	0	0	0	0	1	1	0	1
627	0	1	0	50	1	40	3	1	0	0	1	1	0	0	0	0	0	0	0	49	0	1	0	0	0	3	0	0	0	0	0	0	1	1	3	23	1	1	1	1	1	0	0	1	1	0	1	0	0
628	0	0	0	54	1	23.62	0	0	0	0	0	0	0	0	0	1	0	0	0		1	0	1	0	0	3	0	0	1	0	1	1	2	2	3	38	1	1	1	1	1	1	0	0	0	0	0	0	0
629	0	0	0	56	1	25.63	3	1	0	0	1	1	0	0	0	0	0	0	0	62	0	1	0	1	0	3	0	0	1	0	0	0	2	2	3	46	1	1	1	1	1	0	0	0	1	0	1	0	0
630	0	0	0	73	1	21.97	1	1	1	0	0	0	0	0	0	0	0	0	0	73	0	0	1	0	0	2	1	1	2	1	0	0	1	2	3	24	1	1	1	1	1	1	0	0	0	1	1	0	1
631	0	0	0	70	1	28.2	3	1	1	0	0	0	0	0	0	0	0	0	0	58	1	1	0	0	0	2	1	0	1	1	1	0	2	2	3.75	31	0	1	1	1	1	1	0	1	1	0	1	0	0
632	0	0	0	53	0	24.34	0	0	1	0	0	1	0	0	0	0	0	0	0	64	0	1	0	0	0	3	0	0	0	0	0	0	1	1	3	28	1	1	1	1	1	0	0	0	0	1	1	1	0
633	0	0	0	83	0	24.39	0	0	1	0	0	1	0	0	0	1	0	0	0	71	0	1	0	0	0	3	0	0	1	0	0	0	1	2	3.25	58	1	1	1	1	1	0	0	1	0	0	0	0	1
634	0	1	0	57	1	25.83	0	0	1	0	1	0	0	0	0	0	0	0	0	61	0	0	0	1	0	2	0	0	1	0	0	0	1	2	4	46	1	1	1	1	1	0	0	1	0	1	1	0	0
635	0	1	0	82	1	27.01	2	1	0	0	0	1	0	0	0	0	0	0	0	69	0	1	0	0	0	2	0	0	1	0	0	0	1	1	2.5	18	0	1	0	1	1	0	0	0	0	1	1	1	0
636	0	1	0	83	0	28.44	2	1	1	0	0	0	0	0	0	0	0	0	0	41	0	1	1	0	0	3	1	1	3	0	0	0	3	3	2.83	56	1	1	1	1	1	1	0	1	0	0	0	1	1
637	0	1	0	72	0	23.98	1	1	0	0	0	0	0	0	0	0	1	0	0	62	0	1	0	0	0	3	0	0	0	0	1	0	1	1	3	23	0	1	1	1	1	0	0	1	1	0	1	0	0
638	0	0	0	77	1	26.58	0	0	0	0	1	0	0	0	0	0	0	0	0	66	0	0	0	1	0	0	0	0	0	0	0	0	1	1	3.5	15	0	1	0	1	1	0	0	1	1	0	1	0	0
639	0	0	0	46	1	22.21	3	1	0	0	1	0	0	0	0	0	0	0	0	43	0	1	0	0	0	1	0	0	0	0	0	0	1	1	3.5	18	0	1	1	1	1	0	0	1	0	1	1	0	0
640	0	1	0	55	0	20.81	2	1	1	1	0	1	0	0	0	0	0	1	0	47	0	1	1	0	0	3	1	0	1	0	1	0	2	3	2.63	53	0	1	1	1	1	0	0	1	1	0	1	0	0
641	0	1	0	68	0	25.68	0	0	0	0	0	1	0	0	0	0	0	0	0	56	0	0	1	0	0	3	0	0	0	0	1	0	1	1	3.5	28	0	1	1	1	1	0	0	0	0	0	0	1	0
642	0	1	0	68	0	21.76	0	0	1	0	0	0	0	0	0	0	0	0	0	65	0	0	1	0	0	3	0	0	0	0	0	1	1	1	2.5	23	0	1	1	1	1	0	0	1	1	0	1	0	0
643	0	0	0	65	1	21.3	3	1	0	0	1	1	0	0	0	0	0	0	0	44	0	1	0	0	0	0	1	0	0	0	0	0	1	1	3.5	15	0	0	0	1	1	0	0	1	1	0	1	0	0
644	0	0	0	41	0	24.09	0	0	0	0	0	0	0	0	0	0	0	0	0	58	0	1	0	0	0	1	0	0	0	0	0	0	1	1	3.5	18	0	1	0	1	1	0	0	1	1	0	1	0	0
645	0	0	0	61	1	24.02	0	0	1	0	0	0	0	0	0	0	0	0	0	66	0	0	0	1	0	1	0	0	0	0	0	0	1	1	3.5	15	0	1	1	1	1	0	0	0	0	1	1	1	0
646	0	0	0	72	0	23.4	0	0	1	0	0	1	0	0	0	1	0	0	0	58	0	0	1	0	0	1	0	0	0	0	0	0	1	1	4	18	0	1	1	1	1	0	0	1	0	0	0	0	0
647	0	1	0	63	1	25.82	0	0	0	0	0	0	0	0	0	0	0	0	0	64	0	1	0	0	0	1	0	0	0	0	0	0	1	1	3.5	23	0	1	1	1	1	0	0	0	0	1	1	0	0
648	0	0	0	63	1	20.76	3	1	0	0	1	0	0	0	0	0	0	0	0	55	0	1	0	0	0	1	0	0	0	0	0	0	1	1	3	15	0	1	0	1	1	0	0	1	0	1	1	0	0
649	0	1	0	51	1	25.54	3	1	0	0	1	1	0	0	0	0	0	0	0	45	0	0	0	1	0	3	1	0	0	0	0	0	1	1	3.5	28	0	1	0	1	1	0	0	1	1	0	1	0	0
650	0	0	0	50	1	24.57	1	1	0	0	1	1	0	0	0	0	0	0	0	66	0	0	1	0	0	1	0	0	0	0	0	0	1	1	3.5	18	0	1	0	1	1	0	0	1	1	0	1	0	0
651	0	0	0	61	0	23.83	0	0	0	0	0	1	0	0	0	0	0	0	0	58	0	1	0	0	0	1	0	0	0	0	0	0	1	1	3.5	15	0	1	0	1	1	0	0	1	1	0	1	0	0
652	0	1	0	73	1	24.02	0	0	0	0	0	1	0	0	0	0	0	0	0	66	0	1	0	0	0	1	0	0	0	0	0	0	1	1	4	23	0	1	0	1	1	0	0	0	1	0	1	0	0
653	0	0	0	63	1	24.46	0	0	0	0	1	1	1	0	0	0	0	0	0	54	0	0	1	0	0	1	0	0	0	0	0	0	1	1	3	18	0	1	0	1	1	0	0	1	1	0	1	0	0
654	0	0	0	59	1	21.21	0	0	1	0	0	1	0	0	0	0	0	0	0	58	0	1	1	0	0	3	0	0	0	0	1	0	4	4	2.94	71	0	1	1	1	1	0	0	0	1	1	1	0	0
655	0	0	0	55	0	22.51	0	0	0	0	0	0	0	0	0	0	0	0	0	58	0	1	0	0	0	3	0	0	0	0	0	0	1	1	3	23	0	1	1	1	1	0	0	1	1	0	1	0	0
656	0	1	0	63	1	26.04	0	0	1	0	0	1	0	0	0	0	0	0	0	62	0	0	1	0	0	2	1	1	0	0	1	0	1	1	3	23	0	1	0	1	1	0	0	1	0	0	0	0	0
657	0	0	0	61	1	24.68	0	0	0	0	1	1	0	0	0	0	0	0	0	68	0	0	1	0	0	1	0	0	0	0	0	0	1	1	3.5	23	0	1	1	1	1	0	0	0	0	0	0	0	0
658	0	1	0	59	1	23.21	0	0	1	0	1	1	0	0	0	0	0	0	0	67	0	1	1	0	0	3	0	0	1	0	0	0	2	3	3.25	54	0	1	1	1	1	0	0	0	1	0	1	1	0
659	0	0	0	64	1	22.14	0	0	0	0	0	0	1	0	0	0	0	0	0		0	1	0	0	0	3	0	0	0	0	1	0	1	1	3	28	0	1	0	1	1	0	0	1	1	0	1	0	0
660	0	1	0	56	1	26.71	0	0	1	0	0	0	0	0	0	0	0	0	0	59	0	0	1	0	0	1	0	0	0	0	0	0	1	1	3.5	18	0	1	1	1	1	0	0	1	1	0	1	0	0
661	0	1	0	58	1	25.95	0	0	1	0	0	0	0	0	0	0	0	0	0	63	0	1	0	1	0	2	1	1	1	0	1	0	2	2	3.25	46	0	1	0	1	0	0	0	0	0	0	0	0	0
662	0	0	0	69	0	21.88	0	0	0	0	0	1	0	0	0	0	0	0	0	57	0	1	0	0	0	2	0	0	0	0	0	0	1	1	3.5	23	0	1	0	1	1	0	0	1	0	0	0	0	0
663	0	0	0	75	0	24.03	0	0	0	0	0	0	0	0	0	0	0	0	0	60	0	1	1	0	0	1	0	0	2	0	0	0	2	2	3	41	0	1	0	1	1	0	0	0	0	0	0	1	0
664	0	0	0	58	1	26.77	1	1	0	0	1	1	0	0	0	0	0	0	0	64	0	0	1	0	0	3	0	0	0	0	0	0	1	1	2.75	28	0	1	0	1	1	0	0	0	0	0	0	0	0
665	0	1	0	73	1	22.81	1	1	1	0	0	0	0	0	0	1	0	0	0	45	0	1	0	0	0	2	0	0	0	0	0	0	1	1	3.5	23	0	1	0	1	1	1	0	1	1	0	1	0	0
666	0	0	0	69	1	24.91	0	0	1	0	0	1	0	0	0	0	0	0	0	63	0	1	1	0	0	3	1	0	1	0	0	0	2	2	2.88	51	0	1	0	1	1	0	0	1	1	0	1	0	0
667	0	0	0	75	0	25.33	3	1	1	0	0	0	0	0	0	0	0	0	0	72	0	0	1	1	0	1	0	0	0	0	0	0	2	2	3.25	36	0	1	0	1	1	0	0	1	0	1	1	0	0
668	0	1	0	74	0	25.15	0	0	1	0	0	0	1	0	0	0	0	0	0	36	0	0	1	0	0	3	0	0	0	0	0	0	1	1	2.75	28	0	1	1	1	1	0	0	0	1	0	1	0	0
669	0	0	0	90	0	29.14	0	0	0	0	1	1	0	0	0	1	0	0	0	67	0	0	0	1	0	3	0	0	0	0	0	0	1	1	2.75	23	0	1	0	1	1	0	0	0	0	1	1	0	0
670	0	1	0	71	1	27.34	1	1	1	0	0	0	0	0	0	0	0	0	0	55	0	1	0	1	0	3	1	1	0	0	0	0	2	2	3	51	0	1	1	1	1	0	0	1	1	0	1	0	0
671	0	0	0	68	1	23.42	0	0	1	0	0	0	0	0	0	0	0	0	0		0	0	0	1	0	0	0	0	0	0	0	0	1	1	4	15	0	0	0	1	1	0	0	0	0	0	0	1	0
672	0	1	0	78	0	26.94	0	0	1	0	0	0	0	0	0	0	0	0	0	66	0	0	0	1	0	3	0	0	1	0	0	0	2	2	3.5	43	0	1	0	1	1	0	0	1	0	1	1	0	0
673	0	1	0	49	1	30.02	1	1	1	0	0	1	0	0	0	0	0	0	0	63	0	1	0	0	0	1	0	0	1	0	0	1	1	1	3.5	15	0	1	0	1	1	0	0	1	1	0	1	0	0
674	0	1	0	80	0	24.88	0	0	0	0	0	0	0	0	0	0	0	0	0		0	1	0	0	0	3	0	0	0	0	0	0	1	1	3.5	28	0	1	0	1	1	0	0	1	1	0	1	0	0
675	0	0	0	76	1	19.84	2	1	0	0	1	1	0	0	0	0	0	0	0	39	0	1	0	1	0	3	0	0	1	0	1	0	2	3	3.38	69	0	1	1	1	1	0	0	0	1	0	1	0	0
676	0	0	0	60	1	24.09	3	1	0	0	1	1	0	0	0	0	0	0	0	59	0	0	1	0	0	1	1	1	0	0	0	0	1	1	3.5	23	0	1	1	1	1	1	0	1	1	0	1	0	0
677	0	1	0	78	0	22.35	1	1	1	0	0	1	0	0	0	0	0	0	0	64	0	1	0	0	0	3	0	0	0	0	0	0	1	2	2.63	43	0	1	0	1	1	0	0	0	0	1	1	0	0
678	0	0	0	55	1	23.96	3	1	0	0	0	1	0	0	0	0	0	0	0	55	0	1	0	1	0	2	0	0	1	1	0	0	2	2	3.25	38	0	1	1	1	1	0	0	0	1	0	1	0	0
679	0	1	0	62	1	24.52	1	1	0	0	0	0	0	0	0	0	0	0	0	66	0	1	0	0	0	1	0	0	0	0	0	0	1	1	3.5	18	0	1	0	1	1	0	0	1	1	0	1	0	0
680	0	1	0	72	1	23.3	2	1	1	0	0	1	0	0	0	0	0	0	0	62	0	1	0	0	0	1	0	0	0	0	0	0	1	1	3.5	15	0	0	0	1	1	0	0	1	1	0	1	0	0
681	0	1	0	60	1	21.55	0	0	0	0	1	0	0	0	0	0	0	0	0	70	0	0	0	1	0	1	0	0	0	0	0	0	1	1	3.5	18	0	1	0	1	1	0	0	1	1	0	1	0	0
682	0	1	0	39	1	39.02	0	0	1	0	1	0	0	0	0	0	0	0	0	63	0	1	0	0	0	3	1	1	0	0	0	0	1	1	3	28	0	0	0	1	1	0	0	1	1	0	1	0	0
683	0	0	0	77	1	28.25	1	1	1	0	0	0	0	0	0	0	0	0	0	65	0	0	0	1	0	1	0	0	2	0	0	0	2	2	4	40	0	1	0	1	1	0	0	0	0	1	1	1	0
684	0	0	0	70	0	24.61	1	1	1	0	0	1	0	0	0	0	0	0	0	64	0	1	0	0	0	3	0	0	2	0	0	0	1	2	3	50	0	1	0	1	1	0	0	1	0	0	0	1	0
685	0	1	0	58	1	24.22	1	1	0	0	1	1	0	0	1	0	0	0	0	62	0	1	0	0	0	1	0	0	0	0	0	0	1	1	3.5	15	0	1	0	1	1	0	0	1	0	1	1	0	0
686	0	0	0	67	0	25.24	0	0	1	0	0	1	0	0	0	1	0	0	0	31	0	0	1	0	0	3	0	0	0	0	0	0	2	2	3.5	46	0	1	0	1	1	0	0	1	0	1	1	0	0
687	0	1	0	60	1	24.68	0	0	0	0	1	0	0	0	0	0	0	0	0	38	0	0	1	0	0	1	0	0	1	0	0	0	1	2	3.25	46	0	1	0	1	1	0	1	1	1	1	1	0	0
688	0	0	0	47	1	22.13	1	1	1	0	1	0	0	0	0	0	0	0	0	60	0	1	0	0	1	3	0	0	0	0	0	0	1	1	3.5	15	0	1	1	1	1	0	0	1	1	0	1	0	0
689	0	1	0	55	1	22.72	2	1	0	0	0	0	0	0	0	0	0	0	0	64	0	1	0	0	0	3	1	1	0	1	0	0	1	1	3.5	28	0	1	1	1	1	0	0	1	0	0	0	0	0
690	0	1	0	74	1	19.53	1	1	0	0	0	1	0	0	0	0	0	0	0	54	0	0	0	1	0	3	1	0	0	0	0	0	1	2	3.25	56	0	1	0	1	1	0	0	0	0	0	0	0	0
691	0	1	0	53	1	25.56	2	1	1	0	0	0	0	0	0	0	0	0	0	61	0	1	1	0	0	3	0	0	0	0	0	0	2	2	2.88	56	0	1	1	1	1	0	0	1	1	0	1	0	0
692	0	1	0	64	0	27.13	3	1	1	0	0	1	0	0	0	0	1	0	0	71	0	1	0	0	0	3	0	0	1	0	0	0	1	2	2.75	51	0	1	1	0	0	1	1	1	0	1	1	1	1
693	0	0	0	78	1	21.75	2	1	1	0	1	0	0	0	0	0	0	0	0	55	0	1	0	1	0	3	0	0	1	0	0	0	2	2	3	56	0	1	1	1	1	0	0	1	0	0	0	1	0
694	0	0	0	68	1	22.86	1	1	1	0	0	1	0	0	1	0	0	0	0	35	0	0	1	0	1	3	0	0	0	1	0	0	1	1	3.5	23	0	1	0	0	1	1	1	0	1	0	1	0	0
695	0	0	0	72	0	27.93	0	0	1	0	0	0	0	0	0	0	0	0	0	70	0	1	0	0	0	3	0	0	0	0	1	1	1	1	2.5	23	0	1	1	1	1	0	0	1	0	1	1	1	0
696	0	1	0	76	0	27.41	1	1	0	0	1	1	0	0	0	0	0	0	0	67	0	0	1	0	0	3	0	0	1	0	1	0	1	2	2.75	36	0	1	0	1	1	0	0	1	0	1	1	0	0
697	0	0	0	70	0	26.25	1	1	1	0	0	1	0	0	0	0	0	0	0	69	0	1	0	0	0	2	0	0	1	0	0	0	2	2	3.25	30	0	1	0	1	1	0	0	1	1	0	1	0	0
698	0	1	0	57	1	26.03	0	0	1	0	0	1	0	0	0	0	0	0	0	50	0	0	0	1	0	3	0	0	1	0	0	0	1	1	4	28	0	1	0	1	1	0	0	1	0	0	0	1	0
699	0	0	0	77	1	26.61	1	1	1	0	0	1	0	0	0	0	0	0	0	60	0	1	1	0	0	3	0	0	1	0	0	0	2	2	3.25	46	0	1	0	1	1	0	0	0	0	1	1	1	0
700	0	1	0	62	1	24.9	1	1	0	0	1	0	0	0	0	0	0	0	0	40	0	0	1	0	0	3	0	0	0	0	0	0	2	2	3	46	0	1	0	1	1	0	0	1	0	0	0	0	1
701	0	1	0	41	0	26.49	2	1	0	0	0	0	0	0	0	0	0	0	0	60	0	1	0	1	0	3	0	0	0	0	0	0	2	3	3.13	69	0	1	0	1	1	1	0	0	0	0	0	0	1
702	0	0	0	66	1	22.57	0	0	1	0	1	0	0	0	0	0	0	0	0	65	0	1	0	0	0	3	0	0	0	0	0	0	1	2	2.88	46	0	1	1	1	1	0	0	0	0	0	0	0	0
703	0	0	0	70	1	20.76	1	1	0	0	1	0	0	0	0	0	0	0	0		0	1	0	0	0	3	0	0	1	0	1	0	1	1	3.5	23	1	1	0	1	1	0	0	0	0	0	0	0	0
704	0	1	0	69	1	27.99	1	1	1	0	0	0	0	0	0	0	0	0	0	66	0	1	0	0	0	2	0	0	1	0	0	0	1	1	3	15	1	1	0	1	1	0	0	1	0	0	0	1	0
705	0	1	0	75	1	25.82	2	1	0	0	0	1	0	0	0	0	0	0	0	45	0	1	1	0	0	3	0	0	1	0	0	0	2	3	3.88	74	0	1	1	1	1	1	0	0	1	0	1	0	1
706	0	1	0	55	0	22.27	2	1	1	0	0	1	0	0	0	0	1	1	1	42	0	1	0	1	0	3	0	0	1	0	0	0	2	2	3.25	51	0	1	1	1	1	1	0	1	0	1	1	1	1
707	0	1	0	70	1	26.51	2	1	1	0	0	0	0	0	0	0	0	0	0	48	0	0	0	1	0	2	1	0	1	0	0	0	1	1	4	15	0	1	1	1	1	1	0	1	1	0	1	1	0
708	0	0	0	59	1	25.71	3	1	1	0	1	1	0	0	0	0	0	0	0	54	0	1	0	0	0	1	1	0	0	1	0	1	1	1	2.75	15	0	1	0	1	1	0	1	1	0	1	1	0	0
709	0	0	0	59	1	24.4	2	1	0	0	1	0	0	0	0	0	0	0	0	68	0	0	1	0	0	3	0	0	1	0	0	0	1	1	2.75	28	1	1	1	1	1	0	0	1	0	0	0	0	1
710	0	0	0	58	1	21.56	3	1	1	0	0	0	0	0	0	0	0	0	0	56	0	1	0	0	0	3	1	0	0	1	0	0	1	1	2.5	23	0	1	1	1	1	1	0	1	1	0	1	0	1
711	0	0	0	76	1	23.23	1	1	0	0	0	0	0	0	0	0	0	0	0	63	0	1	0	0	0	3	0	0	1	0	0	0	1	2	3.25	51	1	1	1	1	1	0	0	0	0	0	0	0	0
712	0	1	0	44	1	29.93	3	1	1	0	1	1	0	0	0	0	0	0	0	58	0	0	1	0	0	2	1	0	0	1	0	0	1	1	4	23	0	1	0	1	1	0	0	0	0	0	0	0	0
713	0	0	0	51	1	24.4	0	0	0	0	1	0	0	0	0	0	0	0	0	63	0	0	1	0	0	2	0	0	0	0	0	0	1	1	3.5	15	0	1	1	1	1	0	0	0	1	0	1	1	0
714	0	0	0	59	0	25.04	1	1	1	0	0	0	0	0	0	0	0	0	0	64	0	0	0	1	0	3	0	0	0	0	0	0	1	1	3	23	1	1	0	1	1	0	0	0	0	1	1	1	0
715	0	0	0	52	1	24.99	1	1	0	0	1	0	0	0	0	0	0	0	0	53	0	1	1	1	0	3	0	0	0	0	0	0	4	5	2.94	120	0	1	0	1	1	0	0	1	0	1	1	1	1
716	0	0	0	61	1	23.98	1	1	0	0	1	1	0	0	0	0	0	0	0	59	0	0	0	1	0	2	0	0	0	0	0	0	1	1	3.5	18	1	1	0	1	1	0	0	0	0	0	0	0	0
717	0	1	0	52	1	23.7	2	1	1	0	1	1	0	0	0	0	0	0	0	68	0	0	0	1	0	3	0	0	0	0	0	0	1	1	3.5	23	1	1	1	1	1	1	0	0	0	0	0	0	0
718	0	1	0	64	1	13.52	1	1	0	0	0	0	0	0	0	0	0	0	0	68	0	1	0	0	0	3	0	0	0	0	0	0	1	1	3	28	1	1	1	1	1	0	0	0	1	0	1	1	0
719	0	1	0	70	1	24.39	1	1	1	0	0	0	0	0	0	0	1	0	0	65	0	1	0	1	0	3	0	0	0	0	0	0	2	4	3.13	102	1	1	1	1	1	0	0	0	0	1	1	1	0
720	0	0	0	63	0	24.4	1	1	1	0	0	0	0	0	0	0	0	0	0	60	0	1	0	0	0	2	0	0	0	0	0	0	1	1	2.75	18	1	1	0	1	1	0	0	1	0	0	0	0	0
721	0	0	0	57	1	25.51	2	1	1	0	0	0	0	0	0	0	0	0	0	61	0	0	0	1	0	3	1	1	0	0	0	0	1	2	2.63	56	0	1	1	0	1	1	0	0	0	0	0	0	1
722	0	0	0	74	1	24.53	1	1	1	0	1	0	0	0	0	0	0	0	0	65	0	1	0	0	0	2	0	0	0	0	0	0	1	1	3.5	18	0	1	1	1	1	0	0	0	1	0	1	0	0
723	0	0	0	66	1	24.23	2	1	0	0	1	1	0	0	0	0	0	0	0	44	0	1	0	0	0	3	1	0	0	0	0	0	1	1	3.5	28	0	1	1	1	1	0	0	1	1	0	1	0	0
724	0	0	0	71	1	21.8	3	1	0	0	1	1	0	0	0	0	0	0	0	38	1	0	0	0	0	3	0	0	0	0	0	0	1	1	3.5	28	0	1	1	1	1	0	0	1	1	0	1	0	0
725	0	1	0	44	0	24.44	3	1	1	0	1	0	0	0	0	0	0	0	0	53	0	1	0	0	0	3	1	1	1	1	0	0	1	2	3.75	51	0	1	1	1	1	1	0	1	1	0	1	0	0
726	0	0	0	50	1	24.4	1	1	1	0	0	0	0	0	0	0	0	0	0	68	0	0	1	0	0	3	0	0	0	0	0	0	1	1	3	28	1	0	1	1	1	0	0	0	0	0	0	0	0
727	0	0	0	71	1	30.12	1	1	0	0	0	0	0	0	0	0	0	0	0		0	0	1	0	0	3	0	0	0	0	0	0	1	1	3.5	28	1	1	0	1	1	0	0	1	1	0	1	0	0
728	0	0	0	58	1	25.48	1	1	0	0	1	1	0	0	0	0	0	0	0	65	0	1	0	0	0	3	0	0	0	0	0	0	1	1	3	28	0	1	0	1	1	0	0	0	0	0	0	1	0
729	0	1	0	55	1	22.73	1	1	0	0	1	0	0	0	0	0	0	0	0	73	0	1	0	0	0	3	0	0	0	0	1	0	1	1	3	23	1	1	0	1	1	0	1	1	0	0	0	0	1
730	0	0	0	73	1	19.57	1	1	0	0	0	0	0	0	0	0	0	0	0	65	0	1	0	0	0	2	0	0	0	0	0	0	1	1	3.5	15	1	1	1	1	1	0	0	1	1	0	1	0	1
731	0	0	0	74	1	25.42	0	0	1	0	0	1	0	0	0	0	0	0	0	68	0	0	0	1	0	2	0	0	0	0	0	0	1	1	3.5	18	1	1	0	1	1	0	0	0	0	1	1	0	0
732	0	0	0	70	0	27.06	3	1	1	0	1	1	0	0	0	0	0	0	0	44	0	1	0	0	0	2	1	0	1	1	0	0	1	1	3.5	15	0	1	1	1	1	0	0	0	0	0	0	0	0
733	0	1	0	55	1	23.62	2	1	0	0	1	0	0	0	0	0	0	0	0	54	0	1	0	0	0	3	0	0	0	0	0	0	1	1	2.5	23	0	0	0	1	1	0	0	1	1	0	1	0	0
734	0	0	0	70	1	25.28	3	1	0	0	0	1	0	0	0	0	0	0	0	54	0	1	0	0	0	3	1	0	0	1	1	0	1	1	3	38	0	1	1	1	1	0	0	1	1	0	1	0	0
735	0	1	0	57	1	29.53	1	1	1	0	1	0	0	0	0	0	0	0	0	67	0	1	1	0	0	3	0	0	0	0	0	0	2	2	2.75	46	1	1	1	1	1	0	0	0	0	0	0	0	0
736	0	0	0	70	1	18.29	0	0	0	0	0	0	0	0	0	0	0	0	0	60	0	1	0	1	0	3	0	0	0	0	0	0	2	2	3.25	66	0	1	1	1	1	0	0	1	0	1	1	0	1
737	0	0	0	68	0	26.67	1	1	1	0	0	1	0	0	0	0	0	0	0	62	0	0	0	1	0	1	1	0	0	0	0	0	1	1	2.75	18	1	0	0	1	1	0	0	1	0	0	0	0	1
738	0	0	0	56	0	22.19	1	1	0	0	0	1	0	0	0	0	0	0	0	69	0	1	0	1	0	3	0	0	0	0	0	0	3	3	3.17	79	0	1	1	1	1	0	0	0	0	0	0	1	0
739	0	0	0	80	1	22.76	2	1	0	0	1	0	0	0	0	0	0	0	0	49	0	1	0	0	0	3	1	0	0	0	0	0	1	1	3.5	33	0	1	1	1	1	0	0	1	1	0	1	0	1
740	0	0	0	52	0	26.45	0	0	0	0	0	1	0	0	0	0	0	0	0	64	0	1	0	0	0	3	0	0	0	0	0	0	1	1	3.5	28	1	0	0	1	1	0	0	1	0	0	0	0	0
741	0	1	0	51	0	24.4	1	1	1	0	0	1	0	0	0	0	0	0	0	71	1	0	0	0	0	2	0	0	0	0	0	0	1	1	4	15	1	1	0	1	1	0	0	1	0	0	0	0	0
742	0	1	0	57	1	29.53	1	1	1	0	1	0	0	0	0	0	0	0	0	67	0	1	1	0	0	3	0	0	0	0	0	0	2	2	2.75	46	1	1	1	1	1	0	0	0	0	0	0	0	0
743	0	1	0	53	0	25.14	1	1	1	0	1	0	0	0	0	0	0	0	0	66	0	1	0	1	0	3	0	0	0	0	0	0	3	4	3.13	109	0	1	0	1	1	0	0	0	0	0	0	0	1
744	0	0	0	57	0	18.65	1	1	0	0	1	0	0	0	0	0	0	0	0	65	0	1	1	0	0	3	0	0	0	0	0	0	2	3	3	79	0	1	1	1	1	0	0	1	1	0	1	0	1
745	0	0	0	53	0	24.54	2	1	0	0	1	0	0	0	0	0	0	0	0	66	0	0	1	0	0	3	0	0	0	0	0	0	1	1	3	23	1	1	1	1	1	0	0	0	1	0	1	0	1
746	0	0	0	76	0	18.63	0	0	1	0	0	0	0	0	0	0	0	0	0		0	0	0	1	0	3	0	0	0	0	0	0	1	2	3.25	41	1	0	1	1	1	0	0	0	0	0	0	0	1
747	0	0	0	56	0	20.95	0	0	0	0	0	0	0	0	0	0	0	0	0	68	0	1	0	0	0	3	0	0	0	0	0	0	1	1	3.5	33	0	1	1	1	1	0	0	1	1	0	1	0	0
748	0	0	0	56	0	22.19	1	1	0	0	0	1	0	0	0	0	0	0	0	69	0	1	0	1	0	3	0	0	0	0	0	0	3	3	3.17	79	0	1	1	1	1	0	0	0	0	0	0	1	0
749	0	0	0	50	1	23.71	1	1	0	0	1	1	0	0	0	0	0	0	0	59	0	1	0	0	0	3	0	0	0	0	0	0	1	1	3.5	38	1	1	0	1	1	0	0	0	0	0	0	0	0
750	0	0	0	59	1	23.71	3	1	0	0	0	1	0	0	0	0	0	0	0		0	0	0	1	0	3	1	0	0	1	0	0	1	2	3	46	0	1	1	1	1	0	0	1	0	0	0	0	0
751	0	1	0	72	0	26.22	1	1	1	1	1	0	0	0	0	0	0	0	0		0	0	0	1	0	3	0	0	1	0	0	1	2	2	3.25	38	1	1	0	1	1	0	0	0	0	1	1	0	1
752	0	0	0	81	0	21.33	1	1	0	0	1	1	0	0	0	0	0	0	0		0	1	0	0	1	1	0	0	1	0	0	0	1	1	3.5	15	1	1	0	1	1	0	0	0	0	0	0	0	0
753	0	1	0	62	1	30.12	1	1	1	0	1	1	0	0	0	0	0	0	0		0	0	1	0	0	1	0	0	0	0	0	0	1	1	2.75	28	1	1	0	1	1	0	0	0	0	1	1	0	0
754	0	0	0	63	1	31.22	1	1	1	0	1	0	0	0	0	0	0	0	0		0	0	1	0	0	3	1	1	2	0	0	0	1	1	2.75	23	1	1	0	1	1	0	0	1	0	1	1	0	0
755	0	0	0	69	1	25.95	3	1	0	0	0	0	0	0	0	0	0	0	0		0	0	0	1	0	3	1	0	1	1	0	0	2	2	3.25	61	1	1	0	1	1	0	0	1	0	0	0	0	0
756	0	0	0	63	1	21.11	1	1	1	0	1	1	0	0	0	0	0	0	0		1	0	0	0	0	3	0	0	1	0	1	1	1	1	3.5	23	0	1	0	1	1	0	0	1	0	0	0	0	0
757	0	0	0	51	1	23.88	1	1	1	0	0	0	0	0	0	0	0	0	0		0	0	1	1	0	3	0	0	1	0	1	1	2	2	3.38	41	0	1	0	1	1	0	0	0	0	1	1	0	0
758	0	0	0	45	1	21.22	3	1	0	0	1	0	0	0	0	0	0	0	0		0	1	0	0	0	3	0	0	0	1	1	0	1	1	3.5	28	0	1	1	1	1	0	0	1	0	0	0	0	0
759	0	0	0	52	0	21.23	1	1	0	0	1	0	0	0	0	0	0	0	0		0	0	0	1	0	3	0	0	1	0	0	0	1	1	3	28	1	1	1	1	1	0	0	0	0	0	0	0	0
760	0	0	0	76	1	27.51	1	1	1	0	1	0	0	0	0	0	0	0	0		0	0	0	1	0	1	0	0	0	0	0	1	1	1	4	23	1	1	1	1	1	0	0	1	0	0	0	0	0
761	0	1	0	59	0	20.7	1	1	1	1	0	0	0	0	0	0	0	0	0		0	1	0	0	0	3	0	0	0	0	0	0	1	1	2.75	28	1	1	0	1	1	0	0	0	0	1	1	0	0
762	0	1	0	62	1	23.03	1	1	1	0	0	0	0	0	0	0	0	0	0		0	0	1	0	0	3	0	0	0	0	0	0	1	1	2.75	28	1	1	0	1	1	0	0	1	0	1	1	1	0
763	0	1	0	54	0	26.49	3	1	1	0	0	0	0	0	0	0	0	0	0	40	0	1	0	0	0	1	1	0	0	1	0	0	1	1	3.5	23	0	1	0	1	1	1	0	1	0	1	1	0	0
764	0	1	0	71	1	22.49	2	1	0	1	0	0	0	0	0	0	0	0	0		0	1	0	0	0	3	1	0	1	1	1	0	1	1	3	28	0	1	0	1	1	0	0	1	0	0	0	0	0
765	0	0	0	68	1	20.08	3	1	1	0	1	0	0	0	0	0	0	0	0		0	0	0	1	0	3	1	0	0	1	0	0	1	1	2.75	23	0	1	1	1	1	0	0	0	0	1	1	0	0
766	0	1	0	58	1	29.41	3	1	1	0	1	1	0	0	0	0	0	0	0		0	0	0	1	0	2	0	0	0	1	0	0	1	1	3.5	23	0	1	0	1	1	0	0	1	0	1	1	1	1
767	0	0	0	75	1	19.05	1	1	1	0	1	0	0	0	0	0	0	0	0		0	1	1	0	0	3	0	0	2	0	1	0	2	3	2.88	71	0	1	1	1	1	1	0	0	0	1	1	1	1
768	0	0	0	68	1	26.5	1	1	0	0	0	0	0	0	0	0	0	0	0		0	1	0	0	0	3	1	1	3	0	1	0	1	3	2.83	84	0	1	0	1	1	0	0	1	0	0	0	0	0
769	0	1	0	71	1	20.66	1	1	1	1	0	1	0	0	0	0	0	0	0		0	0	1	0	1	2	0	0	0	0	0	0	2	2	2.75	42	1	1	0	1	1	0	0	1	0	1	1	0	0
770	0	0	0	81	1	24.69	1	1	0	0	1	0	0	0	0	0	0	0	0		0	0	0	1	0	3	0	0	1	0	0	1	3	3	2.83	74	0	1	0	1	1	0	0	0	0	1	1	0	1
771	0	1	0	67	1	24.66	1	1	1	0	0	0	0	0	0	0	0	1	1		0	1	0	0	0	3	0	0	1	0	1	0	1	2	3.25	41	0	1	0	1	1	0	0	0	0	0	0	1	1
772	0	0	0	54	1	25.21	1	1	1	0	0	0	0	0	0	0	0	0	0		0	1	1	0	0	2	0	0	1	0	1	0	2	2	3.75	41	1	1	1	1	1	1	0	1	0	0	0	0	0
773	0	1	0	69	1	23.89	1	1	1	0	0	0	0	0	0	0	0	0	0		0	1	0	0	0	2	0	0	1	0	0	1	1	1	3.5	15	1	1	0	1	1	0	0	0	0	0	0	1	0
774	0	0	0	49	0	22.95	2	1	1	0	1	0	0	0	0	0	0	0	0		0	0	1	1	0	3	0	0	0	1	1	0	2	2	2.75	56	1	1	1	1	1	1	0	1	0	1	1	0	0
775	0	0	0	70	0	26.14	1	1	1	0	0	0	0	0	0	0	0	0	0		0	1	0	0	0	1	0	0	1	0	1	0	1	1	3	23	0	1	1	1	1	0	0	1	0	1	1	1	0
776	0	0	0	64	1	24.21	3	1	1	0	1	0	0	0	0	0	0	0	0	40	0	1	0	0	0	2	1	0	1	1	0	1	1	1	3.5	18	1	1	1	1	1	1	0	1	0	0	0	0	0
777	0	1	0	62	0	25.85	1	1	1	0	0	0	0	0	0	0	0	0	0		0	0	1	0	0	2	0	0	1	0	0	0	1	1	3	18	1	1	1	1	1	0	0	0	0	1	1	1	0
778	0	0	0	85	1	25.32	1	1	1	0	0	0	0	0	0	0	0	0	0	37	0	1	0	0	0	2	0	0	1	0	1	0	1	1	3.5	28	1	1	1	1	1	0	0	1	0	0	0	0	0
779	0	0	0	75	1	22.41	1	1	1	0	1	0	0	0	0	0	0	0	0		0	0	1	0	0	3	0	0	3	0	1	1	1	1	2.75	23	0	1	1	1	1	0	0	1	0	1	1	0	1
780	0	0	0	47	1	25.59	2	1	1	0	1	0	0	0	0	0	0	0	0		0	0	0	1	0	3	1	0	1	1	0	0	1	1	3.5	23	0	1	0	1	1	1	0	1	0	0	0	0	0
781	0	0	0	74	0	28.25	2	1	1	0	0	0	0	0	0	0	0	0	0		0	1	0	1	0	3	1	0	1	1	1	0	2	3	3.19	69	1	1	1	1	1	1	0	1	0	0	0	0	0
782	0	0	0	73	0	28.67	2	1	1	0	0	0	0	0	0	0	0	0	0		0	0	0	1	0	2	0	0	0	1	0	1	1	1	3.5	18	0	1	1	1	1	0	0	1	0	1	1	0	0
783	0	1	0	58	0	26.57	1	1	1	0	0	0	0	0	0	0	0	0	0		0	1	0	0	0	3	0	0	1	0	1	1	1	2	3	56	0	1	0	1	1	0	0	1	0	1	1	1	0
784	0	1	0	63	1	25.5	1	1	1	0	1	0	0	0	0	0	0	0	0		0	1	0	0	0	3	0	0	1	0	1	0	1	1	3	23	1	1	0	1	1	0	0	0	0	0	0	1	1
785	0	1	0	59	1	26.84	1	1	1	0	1	0	1	0	0	0	0	0	0		0	0	0	1	0	1	0	0	0	0	0	0	1	1	4	15	1	1	1	1	1	0	0	1	0	1	1	0	0
786	0	0	0	80	0	25.2	1	1	0	0	0	0	0	0	0	0	0	0	0		0	1	0	0	0	3	0	0	1	0	1	0	1	1	3	33	1	1	0	1	1	0	0	0	0	0	0	0	0
787	0	1	0	60	1	26.7	1	1	1	0	1	0	0	0	0	0	0	0	0		0	1	0	0	0	1	0	0	1	0	1	0	1	1	3.5	18	1	1	0	1	1	0	0	0	0	1	1	1	0
788	0	0	0	45	1	23.84	3	1	1	0	0	0	0	0	0	0	0	0	0		0	1	0	0	0	2	1	0	0	1	1	1	1	1	3.5	23	0	1	0	1	1	0	0	1	0	1	1	0	0
789	0	0	0	70	1	26.12	1	1	0	0	1	0	0	0	0	0	0	0	0		0	1	0	0	0	0	0	0	1	0	0	0	1	1	3.5	15	1	1	0	1	1	0	0	0	0	0	0	1	0
790	0	0	0	80	1	26.61	3	1	1	0	1	0	1	0	0	0	0	0	0		0	0	0	1	0	2	1	0	0	1	0	0	1	1	3	23	0	1	0	1	1	1	0	1	0	0	0	0	1
791	0	0	0	68	1	25.5	1	1	0	0	1	0	0	0	0	0	0	0	0		0	0	0	1	0	1	0	0	0	0	0	1	1	1	4	15	1	1	0	1	1	0	0	0	0	0	0	0	0
792	0	0	0	56	1	22.6	1	1	0	0	1	0	0	0	0	0	0	0	0		0	0	0	1	0	1	0	0	0	0	0	0	1	1	3	23	1	0	0	1	1	1	0	0	0	0	0	0	0
793	0	0	0	62	1	24.86	3	1	1	0	1	0	0	0	0	0	0	0	0		0	0	0	1	0	2	1	0	0	1	1	0	1	1	2.75	23	1	1	1	1	1	0	0	1	0	0	0	1	0
794	0	0	0	57	1	26.09	1	1	1	0	1	0	0	0	0	0	0	0	0		0	0	1	0	0	0	0	0	0	0	1	0	1	1	2.75	15	1	1	0	1	1	0	0	0	0	0	0	1	0
795	0	0	0	48	1	27.02	1	1	1	0	1	0	0	0	0	0	0	0	0		0	0	1	0	0	0	0	0	0	0	0	0	1	1	3	23	0	1	0	1	1	0	0	0	0	0	0	1	0
796	0	0	0	62	1	27.89	1	1	1	0	0	0	0	0	0	0	0	0	0		0	1	0	0	0	3	0	0	1	0	1	0	1	2	3	41	1	1	0	1	1	0	0	0	0	1	1	0	0
797	0	0	0	79	0	25.32	1	1	1	0	0	0	0	0	0	0	0	0	0		0	1	0	0	0	3	0	0	1	0	0	0	1	1	3	38	1	1	0	1	1	0	0	1	0	1	1	0	0
798	0	1	0	51	1	30.67	1	1	1	0	1	0	0	0	0	0	0	0	0		0	0	1	0	0	3	0	0	0	0	1	0	1	1	3	23	1	1	1	1	1	0	0	1	0	1	1	1	0
799	0	0	0	66	1	26.15	1	1	1	0	1	0	0	0	0	0	0	0	0	65	0	0	1	0	0	3	0	0	1	0	1	0	1	1	2.75	23	1	1	0	1	1	0	0	1	0	1	1	0	1
800	0	0	0	58	0	24.38	1	1	1	0	0	0	0	0	0	0	0	0	0	66	0	1	0	0	0	3	0	0	0	0	0	0	1	1	3	28	1	1	1	1	1	0	0	1	1	0	1	0	1
801	0	1	0	64	1	22.32	1	1	1	0	0	1	0	0	0	0	0	0	0		0	1	0	0	0	3	0	0	0	0	0	1	1	1	3.5	28	1	1	1	1	1	0	0	1	0	0	0	1	0
802	0	1	0	78	0	24.44	2	1	0	0	1	0	0	0	0	0	0	0	0	50	0	1	1	0	0	3	0	0	0	0	0	0	2	3	3.13	74	1	1	0	1	1	0	0	1	0	0	0	1	1
803	0	0	0	58	1	24.45	3	1	0	0	0	0	0	0	0	0	0	0	0	53	0	0	1	1	0	3	1	0	0	0	1	0	2	2	2.75	56	1	1	0	1	1	0	0	1	1	0	1	1	0
804	0	1	0	85	0	26.84	1	1	1	0	1	0	0	0	1	0	1	0	0	58	0	1	0	0	0	3	0	0	0	0	0	0	1	1	3.5	28	1	1	1	1	1	0	0	1	0	1	1	1	1
805	0	1	0	72	1	29.69	2	1	1	0	0	0	0	0	0	0	0	0	0	46	1	0	1	0	0	0	0	0	0	0	0	0	2	2	3.13	33	1	1	1	1	1	0	0	1	1	0	1	0	0
806	0	1	0	78	1	23.03	1	1	1	0	1	0	0	0	0	0	0	0	0	58	0	1	0	1	0	3	1	0	0	0	1	0	2	3	2.88	66	1	1	1	1	1	0	0	0	0	1	1	0	0
807	0	1	0	60	0	25.48	1	1	1	0	1	0	0	0	0	1	0	0	0	62	0	0	1	1	0	3	0	0	0	0	0	0	2	2	2.75	46	1	1	0	1	1	0	0	1	1	0	1	1	1
808	0	0	0	57	1	35.01	0	0	0	0	0	0	0	0	0	0	0	0	0	63	0	1	0	0	0	3	0	0	0	0	0	0	1	1	3.5	23	1	1	1	1	1	0	0	1	0	0	0	0	0
809	0	1	0	65	1	18.69	0	0	1	0	0	0	0	0	0	1	0	0	0	39	0	0	0	1	0	3	0	0	0	0	1	0	1	1	2.75	28	1	1	1	1	1	0	0	1	1	0	1	1	1
810	0	0	0	63	1	23.51	1	1	0	0	0	0	0	0	0	0	0	0	0	67	1	1	0	0	1	3	0	0	0	0	1	0	1	3	3.5	74	1	1	1	1	1	0	0	1	1	0	1	1	1
811	0	1	0	64	0	28.23	1	1	1	0	0	0	1	0	0	0	0	0	0	48	0	1	0	0	0	1	0	0	0	0	0	0	1	1	3	18	1	1	0	1	1	0	1	0	1	0	1	0	1
812	0	1	0	63	1	23.34	3	1	0	1	0	0	0	0	1	0	0	0	0	50	0	0	1	0	0	3	0	0	0	0	0	1	1	2	2.88	46	1	1	0	1	1	0	0	1	0	0	0	1	1
813	0	0	0	65	1	16.9	1	1	0	0	1	0	0	0	0	1	0	0	0	63	0	0	1	0	0	1	0	0	0	0	0	0	1	1	3	15	0	1	1	1	1	0	0	1	1	0	1	1	1
814	0	0	0	59	1	29.74	1	1	0	0	0	0	0	0	0	0	0	0	0	60	0	1	0	0	0	1	0	0	0	0	1	0	2	2	3.13	38	0	1	1	1	1	0	0	0	0	0	0	1	0
815	0	0	0	45	1	23.31	1	1	0	0	0	0	0	0	0	0	0	0	0	64	0	1	0	0	0	1	0	0	0	0	0	0	1	1	4	18	1	1	1	1	1	0	0	1	1	0	1	0	1
816	0	1	0	57	1	27.02	0	0	0	1	0	0	0	0	0	0	0	0	0		0	1	0	0	0	3	0	0	0	0	0	0	1	1	3.5	28	1	1	1	1	1	0	0	0	0	0	0	0	1
817	0	1	0	75	0	18.43	0	0	1	0	0	0	0	0	0	1	1	0	0	48	0	1	0	0	0	1	0	0	0	0	0	0	1	1	3	15	0	1	0	1	1	0	0	1	0	1	1	1	1
818	0	0	0	61	0	25.07	3	1	1	0	0	0	0	0	0	0	0	0	0	36	0	1	0	1	0	3	1	0	0	1	0	0	2	2	3.13	43	1	1	1	1	1	0	0	1	1	0	1	0	0
819	0	0	0	69	0	21.63	1	1	0	0	1	0	0	0	0	0	0	0	0	47	0	1	1	0	0	3	0	0	0	0	0	0	3	3	3.67	68	1	1	1	1	1	0	0	1	1	0	1	0	1
820	0	1	0	63	1	24.34	1	1	1	0	0	0	0	0	0	0	0	0	0	66	0	1	0	0	0	1	0	0	0	0	0	0	1	1	3.5	23	1	1	0	1	1	0	0	1	1	1	1	0	1
821	0	0	0	68	1	22.04	0	0	0	0	0	0	0	0	0	0	0	0	0	58	0	1	0	0	0	3	0	0	1	0	1	0	2	2	2.88	51	1	1	0	1	1	0	0	1	1	0	1	0	0
822	0	1	0	67	1	25.47	1	1	1	0	0	0	0	0	0	0	0	0	0	59	0	0	0	1	0	1	0	0	0	0	0	0	1	1	3.5	18	1	1	0	1	1	0	0	1	0	1	1	0	0
823	0	0	0	67	1	21.97	1	1	0	0	0	0	0	0	0	0	0	0	0	67	0	0	1	0	0	3	0	0	0	0	0	0	1	1	2.75	23	1	1	1	1	1	0	0	0	0	0	0	1	0
824	0	0	0	64	1	24.22	2	1	1	0	0	0	0	1	0	0	0	0	0	31	0	1	0	0	1	3	1	0	1	0	0	0	1	1	3	38	0	1	0	1	1	1	0	1	1	0	1	0	0
825	0	0	0	57	0	22.94	0	0	0	0	0	0	0	0	0	0	0	0	0	62	0	1	1	0	0	1	0	0	0	0	0	0	2	2	3	41	0	1	1	1	1	0	0	0	0	0	0	1	1
826	0	1	0	75	1	21.51	0	0	1	0	1	0	0	0	0	0	0	0	0	61	0	0	1	0	0	1	0	0	1	0	1	0	1	1	2.75	23	1	1	1	1	1	0	0	0	0	0	0	1	1
827	0	0	0	67	1	21.72	3	1	1	0	1	0	0	0	1	0	0	0	0	34	0	1	0	0	0	3	1	0	2	0	0	0	1	2	3	43	0	1	0	1	1	1	0	1	0	0	0	0	0
828	0	0	0	54	1	22.72	3	1	0	0	1	0	0	0	0	0	0	0	0	42	0	1	0	0	0	1	0	0	0	0	0	0	1	1	4	23	1	1	0	1	1	0	0	1	1	0	1	1	1
829	0	1	0	59	1	24.74	1	1	0	0	1	0	0	0	0	0	0	0	0	46	0	0	0	1	0	3	0	0	0	0	0	0	1	2	2.88	66	1	1	1	1	1	0	0	1	0	0	0	0	1
830	0	1	0	63	1	30.11	2	1	1	0	0	0	0	0	0	0	1	0	0	59	0	1	0	0	0	3	0	0	0	0	0	0	1	1	3.5	38	1	1	1	1	1	0	0	1	1	0	1	0	1
831	0	0	0	75	0	27.34	1	1	1	0	0	0	0	0	0	0	0	0	0	29	0	1	0	0	0	1	0	0	0	0	0	0	1	1	3	18	1	1	1	1	1	0	0	1	1	0	1	0	0
832	0	1	0	58	0	33.83	1	1	1	0	0	0	0	0	0	0	0	0	0	62	0	0	1	1	1	3	0	0	0	0	0	0	2	2	3.13	61	1	1	1	1	1	0	0	1	0	0	0	1	1
833	0	0	0	49	1	23.81	3	1	1	0	0	0	0	0	0	0	1	0	0	42	0	1	1	0	0	3	1	0	1	0	0	0	2	2	3.13	43	0	1	1	1	1	1	0	1	0	1	1	0	1
834	0	0	0	56	0	26.22	1	1	1	0	0	0	0	0	0	0	0	0	0	65	0	0	0	1	0	2	0	0	1	0	1	0	1	1	4	18	1	1	1	1	1	0	0	0	0	0	0	1	1
835	0	0	0	46	1	25.21	3	1	0	0	1	0	0	0	0	0	0	0	0	35	0	1	0	0	0	1	0	0	0	0	0	0	1	1	3.5	23	0	1	1	1	1	0	0	1	1	0	1	0	1
836	0	0	0	56	1	25.34	1	1	1	0	0	0	0	0	0	1	0	0	0	56	1	1	0	0	0	3	0	0	1	0	0	0	2	2	3.5	53	0	1	1	1	1	1	0	1	0	1	1	0	0
837	0	0	0	69	1	26.4	1	1	1	0	0	0	0	0	0	0	0	0	0	63	1	1	0	0	0	3	0	0	0	0	0	0	1	3	3.25	69	1	1	1	1	1	1	0	0	0	0	0	1	1
838	0	0	0	44	1	22.99	3	1	0	0	1	0	0	0	0	0	0	0	0	49	0	1	0	0	0	3	1	0	1	1	0	0	1	1	4	23	1	1	1	1	1	0	0	1	1	0	1	0	1
839	0	0	0	73	0	20.06	3	1	0	0	0	0	0	0	0	0	0	0	0	24	0	1	0	0	0	3	0	0	0	0	0	0	1	1	3	28	1	1	1	1	1	0	0	0	1	0	1	0	0
840	0	0	0	66	1	23.18	3	1	0	0	1	0	0	0	0	0	0	0	0	38	0	1	0	0	0	2	1	0	1	0	0	0	1	1	2.75	15	1	1	0	1	1	0	0	1	0	1	1	0	1
841	0	1	0	69	1	17.71	1	1	1	0	1	0	0	0	0	0	0	0	0	47	0	0	0	1	0	2	1	0	0	0	0	0	1	3	2.75	94	1	1	1	1	1	0	0	1	1	0	1	0	0
842	0	0	0	78	1	24.91	3	1	1	0	0	0	0	0	0	0	0	0	0	32	0	1	0	0	0	3	0	0	1	0	0	0	1	1	2.75	38	1	1	1	1	1	0	0	1	1	0	1	0	0
843	0	0	0	60	1	23.11	0	0	1	0	0	0	0	0	0	0	0	0	0	67	0	1	0	0	0	2	0	0	1	0	1	0	1	1	2.75	15	1	1	1	1	1	0	0	0	0	0	0	0	0
844	0	0	0	53	1	22.77	3	1	0	0	1	0	0	0	0	0	0	0	0	32	0	1	0	1	0	2	1	0	0	1	0	0	2	3	3.19	64	1	1	1	1	1	0	0	1	1	0	1	0	1
845	0	0	0	44	1	22.99	3	1	0	0	1	0	0	0	0	0	0	0	0	49	0	1	0	0	0	2	1	0	1	1	0	0	1	1	4	23	1	1	1	1	1	0	0	1	1	0	1	0	1
846	0	0	0	69	0	28.4	2	1	1	0	0	0	0	0	0	0	0	0	0	59	0	1	0	0	0	1	0	0	0	0	0	0	1	1	3	18	1	1	0	1	1	0	0	1	0	0	0	0	0
847	0	1	0	51	1	25.6	1	1	1	0	0	0	0	0	0	0	0	1	1	37	1	1	0	0	0	3	0	0	1	0	0	0	2	2	3.5	40	0	1	1	1	1	1	0	1	0	1	1	0	0
848	0	0	0	49	1	22.13	2	1	0	0	1	0	0	0	0	0	0	0	0	43	0	1	1	0	0	2	0	0	1	0	0	0	2	2	3.25	47	1	1	0	1	1	0	0	1	1	0	1	0	1
849	0	0	0	70	0	29.9	3	1	1	0	0	0	1	0	0	0	0	0	0	49	0	0	0	1	0	2	1	0	1	1	0	0	1	1	4	18	0	1	0	1	1	0	0	1	0	1	1	0	1
850	0	0	0	54	1	23.53	3	1	0	0	1	0	0	0	0	0	0	0	0	48	0	0	0	1	0	3	0	0	0	1	0	0	1	1	2.75	33	1	1	0	1	1	0	0	1	0	0	0	0	1
851	0	0	0	69	0	28.4	2	1	1	0	0	0	0	0	0	0	0	0	0	59	0	1	0	0	0	1	0	0	0	0	0	0	1	1	3	18	1	1	0	1	1	0	0	1	0	0	0	0	0
852	0	0	0	75	0	22.22	2	1	0	0	0	0	0	0	0	0	0	0	0	48	0	1	1	0	0	2	0	0	1	1	0	0	2	3	2.88	79	0	1	1	1	1	1	0	1	0	1	1	0	1
853	0	0	0	76	1	26.22	1	1	0	0	1	0	0	0	0	0	0	0	0	38	0	1	0	0	0	3	0	0	0	0	0	0	1	1	4	28	1	1	1	1	1	1	0	1	1	0	1	0	0
854	0	1	0	64	1	28.41	0	0	1	0	0	0	0	0	0	0	0	0	0	46	0	0	1	0	0	3	1	0	0	0	0	0	1	2	3.75	41	1	1	1	1	1	0	0	1	0	1	1	0	0
855	0	0	0	54	1	23.66	3	1	0	0	1	0	0	0	0	0	0	0	0	37	0	1	0	0	0	2	1	0	1	1	0	0	1	1	4	18	0	1	0	1	1	0	0	1	1	0	1	0	1
856	0	0	0	63	1	20.06	3	1	0	0	1	0	0	0	0	0	0	0	0	45	0	1	0	1	0	3	0	0	0	0	0	0	2	3	3.06	74	1	1	0	1	1	0	0	1	1	0	1	0	1
857	0	0	0	59	1	25.95	3	1	1	0	1	0	0	0	0	0	0	0	0	50	0	1	0	0	0	3	1	0	0	0	0	0	1	1	2.75	28	0	1	1	1	1	0	0	1	1	0	1	0	1
858	0	1	0	70	1	22.99	3	1	0	0	1	0	0	0	0	0	1	0	0	22	0	1	0	0	0	3	0	0	0	0	0	0	1	1	2.75	18	0	1	0	1	1	0	0	1	0	1	1	0	0
859	0	0	0	64	0	29.9	1	1	0	0	0	0	0	0	0	0	0	0	0	65	1	1	0	0	0	3	0	0	0	0	0	0	1	2	3.38	36	1	1	1	1	1	0	0	1	1	0	1	0	0
860	0	1	0	59	1	26.12	1	1	0	0	0	0	0	0	0	0	0	0	0	55	0	0	0	1	0	3	1	0	0	0	0	0	1	1	3	38	1	1	0	1	1	0	0	1	1	0	1	0	1
861	0	1	0	70	0	25.78	3	1	0	0	0	0	0	0	0	0	0	0	0	57	1	0	0	1	0	1	0	0	0	0	0	0	2	2	3	30	1	1	1	1	1	0	0	1	0	0	0	0	1
862	0	0	0	46	1	24.02	3	1	0	0	0	0	0	0	0	1	0	0	0	59	0	0	0	1	1	1	0	0	0	0	0	0	1	1	2.5	28	1	1	0	1	1	0	0	0	0	0	0	0	1
863	0	0	0	45	1	24.51	3	1	1	0	1	0	0	0	0	0	0	0	0	44	1	0	1	0	0	2	1	0	1	1	0	0	2	2	3.13	36	1	1	1	1	1	0	0	1	1	0	1	0	0
864	0	0	0	84	1	19.95	2	1	1	0	0	0	0	0	0	0	0	0	0	58	0	0	0	1	0	3	1	0	1	0	0	0	1	2	3.25	51	1	1	0	1	1	0	0	1	1	0	1	0	0
865	0	1	0	67	0	18.22	1	1	0	0	0	0	0	0	0	1	0	0	0	64	0	0	0	1	1	3	0	0	2	0	0	0	1	1	2.75	38	0	1	1	1	1	0	0	0	0	0	0	0	0
866	0	1	0	68	1	21.95	1	1	1	0	0	0	0	0	0	0	0	0	0	64	0	1	1	0	0	3	1	0	1	0	0	0	2	3	3.06	84	1	1	1	1	1	1	0	0	0	1	1	1	1
867	0	1	0	69	0	25.07	3	1	1	0	0	0	0	0	0	1	0	0	0	38	1	1	0	0	1	3	0	0	2	0	0	0	1	2	3.13	51	1	1	1	1	1	0	0	0	0	1	1	0	1
868	0	0	0	67	1	26.23	1	1	0	0	0	0	0	0	0	0	0	0	0	56	0	1	0	0	0	3	0	0	0	0	0	0	1	2	3.13	51	0	1	1	1	1	1	0	0	0	0	0	0	1
869	0	0	0	53	1	24.22	3	1	1	0	1	0	0	0	0	0	0	0	0	43	1	1	0	0	0	3	1	0	0	0	0	0	1	2	3.13	56	0	1	1	1	1	0	0	1	0	1	1	0	0
870	0	0	0	68	0	26.22	1	1	1	0	0	0	0	0	0	0	0	0	0	64	0	0	1	0	0	3	1	1	1	0	0	0	1	1	2.75	38	1	1	1	1	1	1	0	1	0	0	0	0	0
871	0	0	0	65	0	25.62	0	0	0	0	0	1	0	0	0	0	0	0	0	62	0	0	1	0	0	1	0	0	0	0	0	0	1	1	2.75	23	1	1	1	1	0	1	0	0	1	0	1	1	0
872	0	0	0	78	1	27.91	0	0	1	0	0	0	0	0	0	1	0	0	0	62	0	0	0	1	0	3	0	0	1	0	0	0	1	1	2.75	28	1	1	0	1	0	1	0	1	1	0	1	0	0
873	0	0	0	64	1	26.66	0	0	0	0	0	0	0	0	0	1	0	0	0		1	1	0	0	0	3	1	1	1	1	0	1	1	2	3.13	61	1	1	1	1	0	0	0	1	0	0	0	1	0
874	0	0	0	76	1	18.87	0	0	1	0	0	0	0	0	0	0	1	0	0		0	0	0	1	0	3	0	0	2	0	0	1	1	2	2.88	56	1	1	1	1	1	1	0	0	0	0	0	0	1
875	0	0	0	66	1	19.1	2	1	1	0	0	0	0	0	0	0	0	0	0	53	0	0	1	0	0	1	1	0	1	0	0	0	1	1	2.5	18	1	1	0	1	1	1	0	1	0	0	0	0	1
876	0	0	0	68	1	27.55	1	1	1	0	1	0	0	0	0	0	0	0	0		0	0	1	0	0	3	0	0	0	0	0	0	1	2	2.75	51	1	1	1	1	1	1	0	0	1	0	1	0	1
877	0	1	0	52	1	22.92	1	1	0	0	0	0	0	0	0	0	0	0	0	50	0	0	1	0	0	3	0	0	0	0	0	0	1	2	2.88	46	1	1	0	1	1	1	0	1	1	0	1	0	1
878	0	0	0	73	1	24.03	0	0	1	0	0	0	0	0	0	0	0	0	0	65	0	0	1	1	0	3	0	0	2	0	0	0	3	5	2.56	130	1	1	1	1	1	1	0	1	1	0	1	0	1
879	0	0	0	77	1	23.17	0	0	1	0	1	0	0	0	0	0	1	0	0	75	0	1	0	1	0	3	0	0	1	0	0	1	3	3	2.83	84	1	1	1	1	1	1	1	1	0	0	0	0	1
880	0	0	0	67	0	21.99	1	1	0	0	0	0	0	1	0	0	0	0	0	30	0	1	0	0	0	3	0	0	2	0	0	0	1	1	2.75	33	0	1	1	1	1	1	0	1	0	0	0	0	0
881	0	1	0	78	0	23.11	0	0	0	0	0	0	0	0	0	0	0	0	0	65	0	1	0	0	0	3	0	0	2	0	0	0	1	2	3.13	56	1	1	1	1	1	1	0	1	0	0	0	0	1
882	0	1	0	57	0	37.14	0	0	1	0	0	0	0	0	0	0	0	0	0	59	0	1	0	0	0	3	0	0	0	0	0	0	1	1	2.5	23	1	1	0	1	1	1	0	0	1	0	1	0	1
883	0	0	0	67	0	24.93	3	1	1	0	0	0	0	0	0	0	0	0	0	36	0	1	0	0	0	2	1	0	0	1	0	0	1	1	2.75	23	1	1	1	1	1	0	0	1	1	0	1	0	0
884	0	1	0	79	1	27.08	2	1	0	0	0	0	0	0	0	0	0	0	0	44	0	1	1	0	0	3	1	1	2	0	0	0	2	3	2.56	79	1	1	1	1	1	1	0	1	0	1	1	0	0
885	0	1	0	50	1	29.88	2	1	1	0	1	1	0	0	0	0	0	0	0	61	0	1	1	0	0	3	0	0	1	0	1	1	2	2	3.13	66	1	1	1	1	1	0	0	1	0	0	0	0	0
886	0	0	0	73	0	28.21	0	0	1	0	0	0	0	0	0	0	1	0	0	65	0	1	0	1	0	3	0	0	1	0	0	0	2	2	3.13	61	1	1	1	1	1	1	0	1	0	0	0	0	1
887	0	1	0	73	0	21.78	0	0	1	0	0	1	0	0	0	0	0	0	0	66	0	0	0	1	0	3	0	0	1	0	0	0	2	3	2.69	79	1	1	0	1	1	1	0	0	0	1	1	0	1
888	0	0	0	83	1	25.06	2	1	0	0	1	0	0	0	0	0	0	0	0	45	0	0	0	1	0	3	1	0	0	1	0	0	1	1	2.75	23	1	1	1	1	1	0	0	1	1	0	1	0	0
889	0	1	0	67	1	19.54	0	0	1	0	1	0	0	0	0	0	1	0	0	38	0	0	1	0	0	3	0	0	0	0	0	0	1	1	2.75	23	1	1	1	1	1	1	0	0	0	0	0	1	0
890	0	0	0	47	1	28.41	1	1	0	0	0	0	0	0	0	1	0	0	0		0	0	0	1	0	3	0	0	0	0	0	0	1	1	3.5	28	1	1	1	1	1	1	0	1	0	0	0	1	0
891	0	1	0	79	0	26.1	0	0	0	0	0	0	0	0	0	0	0	0	0	60	0	1	0	0	0	1	0	0	1	0	0	0	1	1	2.5	18	1	1	0	1	1	1	0	0	0	0	0	0	0
892	0	0	0	58	1	21.97	1	1	1	0	0	0	0	0	0	0	0	0	0	63	0	1	0	0	0	3	0	0	0	0	0	0	1	1	2.75	23	1	1	1	1	1	1	0	1	1	0	1	0	0
893	0	0	0	64	1	26.67	1	1	1	0	1	0	1	0	0	0	0	0	0	42	0	0	0	1	0	3	1	1	0	0	0	0	1	2	2.88	61	1	1	1	1	1	0	0	1	0	1	1	0	0
894	0	0	0	55	1	25.71	3	1	0	0	1	0	0	0	0	0	0	0	0	41	0	0	0	1	0	3	1	0	0	1	0	0	1	1	3.5	28	1	1	1	1	1	1	0	1	0	1	1	0	0
895	0	1	0	53	0	20.64	0	0	0	0	0	0	0	0	0	0	0	1	1	40	0	1	0	1	0	1	0	0	0	0	0	0	2	3	2.63	51	1	1	1	1	1	1	0	1	0	0	0	0	0
896	0	0	0	45	1	23.71	1	1	0	0	0	0	0	0	0	0	0	0	0	62	0	1	0	0	0	3	0	0	0	0	1	0	2	2	2.63	51	1	1	1	1	1	1	0	1	1	0	1	1	0
897	0	0	0	83	0	27.91	0	0	1	0	0	0	0	0	0	0	0	0	0	74	1	1	0	1	0	1	0	0	2	0	1	0	3	3	3.08	56	1	1	1	1	1	1	0	1	0	0	0	0	0
898	0	1	0	69	0	24.1	2	1	0	1	0	0	0	0	0	0	0	0	0	60	0	0	0	1	0	3	1	0	0	1	0	0	2	3	2.94	94	1	1	1	1	1	1	0	0	1	0	1	0	0
899	0	0	0	62	0	29.12	0	0	1	0	0	0	0	0	0	1	0	0	0	52	0	1	0	0	1	3	0	0	1	0	0	0	1	1	3.5	23	1	1	1	1	1	0	0	0	0	0	0	1	0
900	0	0	0	59	1	25.13	0	0	0	0	0	0	0	1	0	0	0	0	0	35	0	1	1	0	0	3	0	0	0	0	0	0	2	2	2.75	48	1	1	0	1	1	1	0	0	0	0	0	0	0
901	0	0	0	70	1	26.37	2	1	1	0	0	0	0	0	0	0	0	0	0	45	0	1	0	0	0	3	0	0	2	0	0	0	1	1	2.75	33	1	1	1	1	1	1	0	1	1	0	1	0	0
902	0	0	0	57	1	22.52	1	1	0	0	0	0	0	0	0	1	0	0	0	62	1	0	0	0	0	3	0	0	0	0	1	1	1	1	3.5	33	1	1	1	1	1	1	0	0	0	0	0	0	0
903	0	0	0	52	1	25.56	2	1	0	0	1	0	0	0	0	0	0	0	0	47	0	1	1	0	0	2	0	0	0	0	0	0	2	2	3.25	36	1	1	1	1	1	0	1	1	0	0	0	0	0
904	0	0	0	54	1	23.18	3	1	1	0	1	0	0	0	0	0	0	0	0	58	0	1	0	0	0	3	1	1	3	0	0	0	1	1	2.75	23	1	1	0	1	1	0	0	1	0	1	1	0	0
905	0	1	0	62	1	25.95	3	1	1	1	1	1	0	0	0	0	0	0	0	43	0	0	0	1	0	3	1	1	3	1	0	0	2	2	3.25	30	0	1	0	1	1	0	0	1	1	0	1	0	0
906	0	0	0	75	0	24.65	3	1	1	0	0	0	0	0	0	0	0	0	0	57	0	0	1	0	0	3	0	0	1	0	0	0	1	1	3	23	0	1	0	1	1	0	0	1	1	0	1	0	0
907	0	0	0	47	1	23.03	3	1	0	0	1	0	0	0	0	0	0	0	0	64	0	1	0	0	0	3	0	0	2	0	1	0	1	1	3.5	28	0	1	1	1	1	0	0	1	1	0	1	0	0
908	0	0	0	73	0	25.39	1	1	1	0	0	0	0	0	0	0	0	0	0	38	0	1	0	0	0	3	0	0	3	0	1	0	1	1	3.5	28	0	1	1	1	1	1	0	1	1	0	1	0	1
909	0	0	0	57	1	24.22	1	1	1	0	1	0	0	0	0	0	0	0	0	57	0	0	0	1	0	3	1	0	2	1	0	0	1	1	4	28	1	1	0	1	1	0	0	1	1	0	1	0	0
910	0	0	0	34	1	21.3	3	1	1	0	0	0	0	0	0	0	0	0	0	66	0	1	0	0	0	3	0	0	2	1	0	1	1	1	3.5	18	0	1	0	1	1	0	0	1	1	0	1	0	0
911	0	0	0	43	1	23.88	3	1	1	0	0	0	0	0	0	0	0	0	0	56	0	1	1	0	0	3	1	1	3	1	1	0	2	2	3	41	0	1	0	1	1	0	0	1	1	0	1	0	0
912	0	0	0	76	1	24.16	1	1	0	0	0	0	0	0	0	0	0	0	0	53	0	0	1	0	0	3	0	0	1	0	0	0	1	1	3.5	23	1	1	0	1	1	0	0	1	1	0	1	0	0
913	0	1	0	68	1	34.91	3	1	1	0	0	1	0	0	0	0	0	0	0	67	0	0	1	0	0	3	0	0	2	0	1	0	1	1	2.75	18	0	1	0	1	1	0	0	1	1	0	1	0	0
914	0	0	0	54	1	29.05	2	1	1	0	0	0	0	0	0	0	0	0	0	48	0	1	0	0	0	3	0	0	3	1	0	0	1	1	3	28	1	1	1	1	1	0	0	1	1	0	1	0	0
915	0	0	0	70	1	24.49	1	1	1	0	1	0	0	0	0	0	0	1	0	69	0	0	0	1	0	3	0	0	1	0	0	1	1	1	2.75	23	1	1	0	1	1	1	0	1	1	0	1	0	0
916	0	1	0	68	0	28.52	1	1	1	0	0	0	1	0	0	0	0	0	0	49	0	1	0	0	0	3	0	0	1	0	1	0	1	1	3.5	28	0	1	1	1	1	0	0	1	1	0	1	0	0
917	0	0	0	41	1	29.94	2	1	1	0	1	0	0	0	0	0	0	0	0	70	0	0	1	0	0	3	1	1	2	0	0	0	1	1	3.5	23	0	1	0	1	1	0	0	1	0	0	0	0	0
918	0	0	0	47	1	25.65	3	1	0	0	0	0	0	0	0	0	0	0	0	43	0	1	0	0	0	3	1	1	1	1	0	0	2	2	3.25	46	0	1	0	1	1	0	0	1	1	0	1	0	0
919	0	1	0	82	1	19.1	2	1	1	0	0	0	1	0	0	0	1	0	0	41	0	0	1	0	0	3	1	1	1	1	0	0	1	1	3	28	0	1	1	1	1	0	0	1	1	0	1	0	0
920	0	0	0	70	1	24.22	3	1	0	0	0	0	0	0	0	0	0	0	0	60	0	0	0	1	0	3	1	1	2	1	0	0	1	1	3.5	28	0	1	0	1	1	0	0	1	1	0	1	0	0
921	0	1	0	59	1	20.76	3	1	0	0	0	0	0	0	0	0	0	0	0	58	0	1	0	0	0	3	0	0	1	0	0	0	1	1	3.5	18	0	1	0	1	1	0	0	1	1	0	1	0	0
922	0	1	0	45	1	28.73	1	1	1	0	1	0	0	0	0	0	0	0	0	59	0	0	0	1	0	0	0	0	0	0	0	0	1	1	4	28	1	0	0	1	1	0	0	0	0	0	0	1	0
923	0	0	0	45	1	25.16	3	1	0	0	1	0	0	0	0	0	0	0	0	43	0	0	0	1	0	0	0	0	1	1	1	1	1	1	3.5	28	1	0	0	1	1	0	0	1	1	0	1	1	0
924	0	0	0	61	1	24.43	1	1	0	0	1	0	0	0	0	0	0	0	0	65	0	0	1	0	0	1	0	0	0	0	0	0	1	1	3.5	23	1	1	0	1	1	0	0	1	0	0	0	0	1
925	0	0	0	54	1	24.22	3	1	0	0	1	0	0	0	0	0	0	0	0	62	0	1	0	1	0	1	1	0	0	0	0	0	2	2	3.5	47	1	1	0	1	1	0	0	1	0	0	0	1	0
926	0	0	0	41	1	28.7	3	1	1	0	1	1	0	0	0	0	0	0	0	59	0	1	0	0	0	1	0	0	0	0	0	0	1	1	3.5	23	1	1	0	1	1	0	0	1	1	0	1	1	1
927	0	1	0	68	1	24.18	1	1	1	0	0	0	0	0	0	0	0	0	0	71	0	1	0	0	0	1	0	0	0	0	1	0	1	3	3	64	1	1	0	1	1	0	0	1	0	1	1	0	0
928	0	0	0	58	1	20.76	1	1	0	0	1	0	0	0	0	0	0	0	0	71	0	1	0	0	0	3	0	0	1	0	1	1	1	1	3	23	1	1	1	1	1	1	0	1	0	1	1	0	0
929	0	0	0	77	0	20.81	1	1	1	0	0	0	0	0	0	0	0	0	0	74	0	0	0	1	0	1	0	0	0	0	0	0	1	1	2.5	18	1	1	1	1	1	0	0	1	1	0	1	0	0
930	0	1	0	73	1	21.3	1	1	0	0	0	0	0	0	0	1	0	0	0	66	1	0	0	0	0	2	0	0	0	0	0	1	1	1	4	12	1	1	0	1	1	1	0	1	0	1	1	0	0
931	0	0	0	68	1	18.29	2	1	0	0	1	1	0	0	0	0	0	0	0	35	0	1	0	0	0	3	0	0	1	0	0	0	1	1	2.75	28	0	1	1	1	1	1	0	1	0	1	1	0	1
932	0	0	0	69	0	24.14	1	1	1	0	0	0	0	0	0	0	1	0	0	60	0	1	0	1	0	3	0	0	1	1	0	1	3	3	3.25	66	1	1	1	1	1	1	0	1	1	0	1	0	1
933	0	0	0	50	1	25.21	1	1	1	0	1	1	0	0	0	0	0	0	0	60	0	1	0	0	0	3	0	0	1	0	1	1	1	1	3.5	28	1	1	1	1	1	0	0	1	1	0	1	0	1
934	0	1	0	64	0	27.06	0	0	1	0	0	1	0	0	0	0	0	0	0	40	0	1	1	0	0	1	0	0	0	0	0	0	2	2	3.75	33	1	1	1	1	1	1	0	1	0	1	1	0	0
935	0	0	0	68	1	21.67	0	0	0	0	1	0	0	0	0	0	0	0	0	68	1	1	1	0	0	3	0	0	3	0	1	1	3	3	2.83	74	0	1	1	1	1	1	0	1	1	0	1	0	0
936	0	1	0	78	1	21.45	2	1	1	0	1	0	0	0	0	0	1	0	0	71	0	0	0	1	0	3	0	0	1	0	0	0	1	1	3.5	28	1	1	1	1	1	1	0	1	0	0	0	0	1
937	0	1	0	48	1	22.68	1	1	1	0	0	0	0	0	0	1	0	0	0	73	0	0	1	0	0	3	0	0	0	0	1	0	1	1	3.5	23	0	1	1	1	1	0	0	1	1	0	1	0	0
938	0	0	0	62	1	24.22	1	1	0	0	1	0	0	0	0	0	0	0	0	75	0	1	0	0	0	3	0	0	1	0	1	0	1	1	3	28	0	1	1	1	1	0	0	1	1	0	1	0	1
939	0	1	0	71	0	25.48	1	1	1	0	1	0	0	0	0	0	0	0	0	57	0	0	0	1	0	3	0	0	2	0	0	0	1	1	3	28	1	1	1	1	1	0	0	0	0	1	1	0	0
940	0	0	0	65	0	24.97	1	1	1	0	0	0	0	0	0	0	0	0	0	71	1	1	0	0	0	3	0	0	0	0	1	1	1	3	3.08	79	0	1	1	1	1	1	0	1	1	0	1	0	1
941	0	0	0	53	1	23.34	2	1	0	0	1	0	1	0	0	0	0	0	0	51	0	0	0	1	0	3	1	0	0	1	0	0	2	2	3	56	1	1	1	1	1	1	0	1	1	0	1	0	1
942	0	0	0	55	1	27.76	2	1	0	0	1	0	0	0	0	0	0	0	0	47	0	1	0	0	0	3	0	0	1	0	1	0	1	2	3.25	38	1	1	1	1	1	0	0	1	0	1	1	0	0
943	0	1	0	72	0	24.84	1	1	1	0	0	0	0	0	0	0	1	0	0	63	0	0	0	1	0	3	0	0	1	0	0	0	1	1	3.5	28	1	1	1	1	1	0	0	1	0	0	0	0	0
944	0	0	0	54	1	27.99	1	1	0	0	1	0	0	0	0	0	0	0	0	67	0	0	0	1	0	1	0	0	0	0	0	0	1	1	3	15	1	1	1	1	1	0	0	1	1	0	1	0	0
945	0	0	0	44	1	25.71	1	1	1	0	0	0	0	0	0	0	0	0	0	69	0	1	0	0	0	1	0	0	0	0	1	0	1	1	3.5	12	1	1	1	1	1	0	0	0	1	0	1	1	0
946	0	0	0	63	0	24.61	1	1	1	0	0	0	0	0	0	0	1	0	0	79	0	0	1	1	0	2	0	0	1	0	0	0	2	2	2.88	33	1	1	1	1	1	1	0	1	1	0	1	0	0
947	0	1	0	76	0	23.44	1	1	0	0	0	0	0	0	0	0	0	0	0	60	0	1	0	0	0	3	0	0	1	0	0	0	1	2	2.88	33	1	1	1	1	1	1	0	1	1	0	1	0	0
948	0	0	0	81	0	24.97	2	1	0	0	0	0	0	0	0	0	0	0	0	46	0	1	0	0	0	3	0	0	1	1	0	1	1	1	2.75	28	0	1	1	1	1	0	0	1	1	0	1	0	0
949	0	0	0	78	1	22.68	2	1	0	0	0	0	0	0	0	1	0	0	0	70	0	1	1	0	0	2	0	0	2	0	1	1	2	2	3.25	36	1	1	1	1	1	1	0	1	1	0	1	0	0
950	0	0	0	60	1	21.45	2	1	0	0	1	1	0	0	0	0	0	0	0	55	0	1	0	1	0	3	0	0	1	1	0	1	3	4	3.29	81	0	1	1	1	1	1	0	1	1	0	1	0	1
951	0	0	0	60	1	25.51	1	1	1	0	0	1	0	0	0	0	0	0	0	64	0	1	0	0	0	3	0	0	1	0	0	0	1	1	2.75	23	1	1	1	1	1	0	0	1	0	1	1	0	1
952	0	1	0	77	0	23.05	2	1	1	0	0	0	0	0	0	0	0	0	0	40	0	1	1	0	0	3	0	0	2	0	0	1	3	4	2.88	92	1	1	1	1	1	1	0	1	1	0	1	0	0
953	0	1	0	51	1	24.62	3	1	1	0	1	1	0	0	0	0	0	0	0	54	0	1	0	0	0	3	1	0	0	1	1	0	1	1	2.75	28	1	1	1	1	1	0	0	1	1	0	1	0	0
954	0	0	0	63	1	19.03	1	1	0	0	0	0	0	0	0	0	0	0	0	67	0	1	1	1	0	3	0	0	0	0	1	0	3	3	2.67	56	1	1	1	1	1	1	0	1	1	0	1	0	0
955	0	0	0	77	1	22.96	1	1	1	0	0	0	0	0	0	0	0	0	0	73	0	0	0	1	0	2	0	0	2	0	0	0	2	2	3	33	1	1	0	1	1	1	0	1	1	0	1	0	1
956	0	0	0	71	1	23.53	2	1	0	0	1	1	0	0	0	0	0	0	0	44	0	1	1	0	0	3	0	0	2	0	0	1	2	4	2.94	92	1	1	1	1	1	0	0	1	1	0	1	0	0
957	0	0	0	68	1	26.67	1	1	0	0	0	0	0	0	0	1	0	0	0	72	0	0	1	0	0	2	0	0	1	0	0	0	1	1	3.5	15	1	1	0	1	1	0	0	0	0	0	0	1	1
958	0	0	0	42	1	23.59	1	1	0	0	0	0	0	0	0	0	0	0	0	72	1	0	0	0	0	3	0	0	0	0	1	1	1	1	4	23	1	1	0	1	1	1	0	1	1	0	1	0	0
959	0	0	0	49	1	23.94	1	1	0	0	1	0	0	0	0	0	0	0	0	53	0	1	0	1	0	3	0	0	1	0	1	0	2	2	3.25	51	1	1	0	1	1	0	0	1	1	0	1	0	1
960	0	1	0	74	0	22.22	1	1	1	0	0	0	0	0	0	0	0	0	0	70	0	1	0	0	0	3	0	0	2	0	0	0	1	1	3	23	1	1	1	1	1	0	0	1	1	0	1	0	1
961	0	0	0	49	0	25.14	1	1	0	0	1	1	0	0	0	0	0	0	0	65	0	1	0	0	0	1	0	0	0	0	0	0	1	1	3	18	1	1	1	1	1	0	0	1	1	1	1	0	0
962	0	1	0	68	0	27.06	1	1	1	0	0	0	1	0	0	0	0	0	0	46	0	0	0	1	0	3	0	0	0	0	0	0	1	1	3	23	1	1	1	0	1	0	1	1	0	1	1	0	0
963	0	1	0	71	0	23.23	1	1	1	0	0	0	0	0	0	0	0	1	0	68	0	1	0	1	0	3	0	0	1	0	1	1	2	2	3	51	1	1	1	1	1	1	0	1	0	1	1	1	1
964	0	1	0	54	1	20.76	1	1	0	0	1	0	0	0	0	0	0	0	0	58	0	1	0	0	0	3	0	0	1	0	0	1	1	2	2.63	61	1	1	1	1	1	1	0	1	1	0	1	0	1
965	0	0	0	73	1	23.23	1	1	0	0	1	1	0	0	0	0	0	0	0	75	0	1	0	0	0	2	0	0	2	1	0	1	1	1	2.75	12	1	1	0	1	1	0	0	1	1	0	1	0	1
966	0	0	0	62	1	21.97	1	1	0	0	1	0	0	0	0	0	0	0	0		0	1	0	0	0	2	0	0	0	0	1	0	1	1	3	18	1	1	1	1	1	0	0	1	0	0	0	1	1
967	0	0	0	50	1	23.99	1	1	1	0	0	0	0	0	0	0	0	0	0	64	0	1	0	0	0	2	0	0	1	0	1	0	1	1	2.75	18	1	1	1	1	1	1	0	1	0	1	1	1	1
968	0	1	0	57	0	25.33	1	1	0	0	0	0	0	0	0	0	0	0	0	70	0	1	0	0	0	2	0	0	0	0	1	1	1	1	3	15	1	1	1	1	1	0	0	1	1	0	1	0	1
969	0	0	0	46	1	23.31	1	1	0	0	1	0	0	0	0	0	0	0	0	71	0	1	0	0	0	3	0	0	0	0	0	0	1	1	3	23	1	1	1	1	1	0	0	1	1	0	1	0	1
970	0	1	0	72	0	27.12	1	1	1	0	0	1	0	0	0	0	0	0	0	72	0	0	1	0	0	3	0	0	1	0	0	0	1	2	2.63	51	1	1	0	1	1	1	0	1	0	0	0	1	1
971	0	0	0	57	1	20.76	1	1	0	0	0	0	0	0	0	0	0	0	0	73	0	1	0	0	0	1	0	0	0	0	0	0	1	1	2.5	12	1	1	1	1	1	0	0	1	0	0	0	1	1
972	0	1	0	54	1	23.31	1	1	1	0	1	1	0	0	0	0	0	0	0	66	1	0	0	0	0	2	0	0	0	0	1	0	1	1	4	12	0	1	1	1	1	0	0	1	0	0	0	0	0
973	0	1	0	61	0	21.34	1	1	0	0	0	0	0	0	0	0	0	0	0	75	0	1	0	0	0	2	0	0	1	0	0	0	1	1	3	18	1	1	1	1	1	0	0	1	1	0	1	0	1
974	0	1	0	60	1	23.51	1	1	0	0	1	0	0	0	0	0	0	0	0	48	0	1	0	0	0	3	0	0	0	0	1	0	1	1	3.5	38	1	1	1	1	1	0	0	1	0	0	0	0	1
975	0	0	0	58	1	24.22	2	1	0	0	0	0	0	0	0	0	0	0	0	76	0	0	1	1	0	3	0	0	1	0	0	0	2	2	4	36	1	1	1	1	1	0	0	1	1	0	1	0	1
976	0	0	0	47	1	23.62	1	1	0	0	0	1	0	0	0	0	0	0	0	70	0	1	0	0	0	3	0	0	0	0	0	0	1	1	3	23	1	1	1	1	1	0	0	1	0	1	1	0	1
977	0	1	0	43	1	26.03	2	1	1	0	1	0	0	0	0	0	0	0	0	56	0	1	0	1	0	3	0	0	1	0	1	0	2	2	2.88	46	1	1	1	1	1	1	0	1	1	0	1	0	1
978	0	0	0	68	0	25	2	1	1	0	0	1	0	0	0	0	1	0	0	69	0	1	0	0	0	3	0	0	1	0	1	0	1	1	4	23	1	1	0	1	1	0	0	0	1	1	1	1	0
979	0	1	0	62	1	25.95	2	1	0	0	1	0	0	0	0	0	0	0	0	61	0	1	0	0	0	3	0	0	0	0	1	0	1	1	4	33	1	1	1	1	1	0	0	1	1	0	1	0	1
980	0	0	0	65	1	23.31	2	1	0	0	1	1	0	0	0	0	0	0	0	70	0	0	1	0	0	3	0	0	1	1	0	0	1	1	2.75	23	1	1	1	1	1	0	0	1	1	0	1	0	1
981	0	1	0	69	1	20.42	1	1	1	0	1	0	0	0	0	0	1	0	0		0	0	0	1	0	3	0	0	1	0	0	0	1	3	2.75	99	1	1	1	1	1	1	0	1	0	1	1	0	1
982	0	0	0	60	0	26.03	1	1	0	0	0	1	0	0	0	0	0	0	0	45	0	1	0	0	0	3	0	0	1	0	0	0	1	1	3.5	23	1	1	1	1	1	0	0	1	0	0	0	0	1
983	0	0	0	73	0	22.89	1	1	1	0	0	0	0	0	0	0	0	0	0	72	0	0	0	1	0	3	0	0	1	0	0	0	1	1	3.5	23	1	1	1	1	1	1	0	1	1	0	1	0	1
984	0	0	0	62	1	25.71	2	1	0	0	0	0	0	0	0	0	0	0	0	71	0	0	1	0	0	3	1	0	1	0	0	0	2	2	2.5	56	1	1	1	1	1	1	0	1	1	0	1	0	1
985	0	1	0	69	0	24.84	1	1	1	0	0	0	0	0	0	0	1	0	0	63	0	1	1	0	0	3	0	0	2	0	0	0	2	2	2.63	51	1	1	1	1	1	0	0	1	0	0	0	0	1
986	0	0	0	81	1	20.57	1	1	0	0	0	0	0	0	0	0	0	1	1	60	0	1	0	0	0	3	0	0	1	0	0	0	1	1	3	28	1	1	1	1	1	0	0	1	1	0	1	0	0
987	0	0	0	68	0	21.3	3	1	1	0	0	1	0	0	0	0	0	0	0	49	0	0	0	1	0	3	1	0	0	1	1	0	2	2	2.88	76	0	1	1	1	1	0	0	1	1	0	1	0	1
988	0	1	1	73	1	19.53	2	1	1	0	0	0	0	0	0	0	1	0	0	59	0	1	0	0	1	2	0	0	0	0	0	0	1	1	3	18	1	1	0	1	1	0	0	1	0	1	1	0	1
989	0	0	1	68	1	20.28	2	1	0	0	1	0	0	0	0	0	0	0	0	50	0	0	1	1	0	3	0	0	0	0	0	0	2	3	2.88	74	0	1	1	1	1	0	0	1	1	0	1	0	1
990	0	0	1	70	0	23.07	0	0	0	0	0	0	0	0	0	0	0	0	0	60	0	1	0	0	0	3	0	0	2	0	0	0	1	2	2.75	52	0	1	0	1	1	0	0	1	1	0	1	0	1
991	0	0	1	66	1	33.28	0	0	1	0	0	0	0	0	0	0	0	0	0	70	0	0	1	0	0	2	0	0	0	0	0	0	1	1	2.75	18	0	1	0	1	1	0	0	1	1	0	1	1	1
992	0	0	1	58	1	26.4	2	1	1	0	1	0	0	0	0	0	0	1	1	53	0	1	0	0	0	3	0	0	0	0	0	0	1	2	2.75	48	0	1	0	1	1	0	0	1	0	1	1	0	1
993	0	1	1	76	1	24.91	0	0	0	0	0	0	0	0	0	0	0	0	0	66	0	0	0	1	0	1	0	0	0	0	0	0	1	1	2.75	14	0	1	0	1	1	0	0	1	0	0	0	1	1
994	0	0	1	81	1	26.4	3	1	1	0	1	0	0	0	0	0	0	0	0	42	0	1	0	0	0	3	0	0	0	0	0	0	1	1	3	38	0	1	0	1	1	0	0	1	0	1	1	0	1
995	0	0	1	59	0	26.5	0	0	1	0	0	0	0	0	0	1	0	0	0	69	0	0	0	1	0	0	0	0	0	0	0	1	1	1	4	15	1	0	0	1	0	0	0	1	1	0	1	0	1
996	0	0	1	59	1	25.22	0	0	0	0	0	0	0	0	0	0	0	0	0	73	0	0	0	1	0	2	0	0	0	0	1	0	1	1	4	18	1	1	0	1	1	0	0	1	0	0	0	0	1
997	0	1	1	67	1	27.61	3	1	0	0	1	0	0	0	0	0	1	0	0	55	0	1	1	1	0	3	1	0	0	0	1	0	3	4	3.13	112	0	1	1	1	1	0	0	1	1	0	1	0	1
998	0	0	1	77	0	16.23	1	1	1	0	0	0	0	0	0	1	0	0	0	76	0	1	0	0	1	3	0	0	0	1	0	0	1	1	3	26	0	1	1	1	1	0	0	1	0	1	1	0	1
999	0	1	1	79	0	22.94	1	1	1	1	0	0	0	0	0	1	0	0	0	62	0	1	0	0	0	3	0	0	0	0	1	0	1	2	2.63	44	0	1	1	1	1	0	0	1	0	1	1	1	1
1000	0	0	1	58	1	25.09	2	1	1	0	0	1	0	0	0	1	0	0	0	75	0	1	0	0	0	3	0	0	0	0	0	1	1	1	3.5	26	0	1	0	1	1	0	0	0	1	0	1	0	0
1001	0	1	1	53	1	26.7	0	0	1	0	0	0	0	0	0	1	0	0	0	49	0	1	0	1	1	3	1	1	0	0	0	0	2	4	2.81	120	0	1	1	1	1	0	0	1	0	0	0	1	1
1002	0	1	1	60	1	24.22	2	1	1	0	1	0	0	0	0	0	0	0	0	30	1	0	0	1	0	3	0	0	0	0	1	0	2	2	3	68	1	1	1	1	1	0	0	1	0	0	0	0	0
1003	0	0	1	64	1	25.23	0	0	1	0	0	0	0	0	0	0	1	0	0	68	0	1	0	1	0	3	0	0	0	0	0	0	2	2	3.25	44	0	1	0	1	1	0	0	1	1	0	1	0	0
1004	0	0	1	64	1	25.51	0	0	0	0	0	0	0	0	0	0	0	0	0	75	0	1	1	0	0	1	0	0	0	0	0	0	2	2	3	41	0	1	1	1	1	0	0	1	0	0	0	0	1
1005	0	1	1	58	1	27.31	3	1	1	0	0	0	0	0	0	0	0	0	0	70	0	1	0	0	0	3	0	0	0	0	0	0	1	2	3	52	0	1	0	1	1	1	0	1	1	0	1	0	0
1006	0	0	1	70	1	24.22	2	1	1	0	1	0	0	0	0	1	0	0	0	65	0	0	0	1	0	1	0	0	0	0	0	0	1	1	4	22	0	1	0	1	1	0	0	1	1	0	1	0	1
1007	0	0	1	74	1	26.55	1	1	1	0	1	1	0	0	0	0	0	0	0	75	1	0	0	0	0	1	0	0	0	0	1	1	2	2	3.5	30	0	1	0	1	1	0	0	1	1	0	1	1	0
1008	0	0	1	59	1	25.62	0	0	0	0	1	0	0	0	0	1	0	0	0	51	0	0	1	0	0	3	0	0	0	0	0	0	1	2	2.75	40	1	1	1	1	1	0	0	1	1	0	1	0	0
1009	0	0	1	51	1	22.96	3	1	0	0	1	0	0	0	0	0	0	0	0	38	0	1	0	0	0	3	1	0	0	1	0	0	1	1	3.5	30	0	1	0	1	1	0	0	1	1	0	1	0	1
1010	0	1	1	78	1	27.41	3	1	1	0	1	0	0	0	0	0	0	0	0	14	0	1	0	0	0	3	0	0	0	0	0	0	1	2	3.5	30	0	1	0	1	1	0	0	0	0	0	0	0	0
1011	0	0	1	68	1	28.89	0	0	1	0	0	1	0	0	0	0	0	0	0	70	0	1	0	0	0	1	0	0	0	0	0	0	1	1	3	18	0	1	0	1	1	0	0	0	0	1	1	1	0
1012	0	0	1	59	1	25.4	0	0	1	0	1	0	0	0	0	0	0	0	0	67	0	1	0	1	0	1	0	0	0	0	0	0	2	2	3.5	30	0	1	0	1	1	0	0	0	0	0	0	1	1
1013	0	1	1	52	1	24.22	0	0	0	0	0	0	0	0	0	0	0	0	0	57	0	0	1	1	0	3	0	0	0	0	0	0	2	2	3	60	0	1	0	1	1	0	0	1	1	0	1	0	0
1014	0	0	1	50	1	30.38	0	0	1	0	1	0	0	0	0	0	0	0	0	69	0	0	0	1	0	1	0	0	0	0	0	0	1	1	2.75	14	0	1	0	1	1	0	0	1	1	0	1	0	1
1015	0	0	1	52	0	22.64	1	1	0	0	0	0	0	0	0	0	0	0	0	73	0	1	0	0	0	2	0	0	0	0	1	0	2	2	3	36	0	1	0	1	1	0	0	1	1	0	1	0	1
1016	0	1	1	72	0	23.11	2	1	0	1	0	0	0	0	0	0	0	0	0	24	0	0	1	1	0	3	1	0	0	0	0	0	3	4	2.88	108	0	1	0	1	1	0	1	0	0	0	0	0	1
1017	0	0	1	65	0	23.23	2	1	0	0	1	1	0	0	0	0	0	0	0	59	0	0	1	0	0	1	0	0	0	0	0	0	1	1	2.75	18	0	1	0	1	1	0	0	1	1	0	1	0	1
1018	0	1	1	62	1	26.67	0	0	1	1	0	0	0	0	0	0	1	1	0	37	0	1	0	1	0	3	0	0	0	0	0	0	2	3	2.94	70	0	1	0	1	1	0	0	1	0	0	0	0	0
1019	0	0	1	45	0	31.08	0	0	1	0	0	0	0	0	0	0	0	0	0	70	0	1	1	1	0	3	0	0	0	0	1	0	4	4	2.75	77	1	1	0	1	1	0	0	1	0	0	0	0	0
1020	0	1	1	71	1	24.32	0	0	0	1	0	0	0	0	0	0	1	0	0	67	0	0	0	1	0	3	0	0	0	0	0	0	2	2	2.88	52	0	1	0	1	1	0	0	1	0	1	1	0	0
1021	0	1	1	56	0	27.94	0	0	1	0	0	0	0	0	0	1	0	0	0	57	0	0	1	0	1	0	0	0	0	0	1	1	1	1	2.5	12	0	1	0	1	1	1	0	1	1	0	1	1	1
1022	0	1	1	76	0	26.27	0	0	1	0	0	1	0	0	0	0	0	0	0	70	0	1	1	0	0	3	0	0	0	0	0	0	2	3	2.63	54	0	1	0	1	1	0	0	1	0	1	1	0	0
1023	0	0	1	53	1	24.61	3	1	0	0	1	1	0	0	0	0	0	0	0	63	0	1	0	0	0	3	1	0	0	1	0	0	1	1	3	26	0	1	1	1	1	0	0	1	1	0	1	0	1
1024	0	0	1	65	1	25.1	3	1	0	0	1	0	0	0	0	0	0	0	0	43	0	1	0	0	0	3	0	0	0	0	0	0	1	1	3.5	30	0	1	0	1	1	0	0	1	1	0	1	0	0
1025	0	1	1	57	1	27.12	0	0	0	1	0	1	0	1	0	0	0	1	1	49	0	1	0	1	0	1	0	0	0	0	0	0	2	2	3.25	33	0	1	0	1	1	0	0	1	0	0	0	0	1
1026	0	0	1	60	1	24.97	1	1	0	0	0	1	0	0	0	0	0	0	0	66	0	0	1	0	0	2	0	0	0	0	0	0	1	1	3	12	0	1	1	1	1	0	0	1	0	0	0	0	0
1027	0	1	1	61	1	22.58	1	1	1	0	1	0	1	0	0	0	0	0	0	56	0	1	1	0	0	3	0	0	3	0	0	0	2	4	2.81	108	0	1	1	1	1	0	0	1	1	0	1	0	0
1028	0	0	1	54	1	23.88	3	1	0	0	1	0	0	0	0	0	0	0	0	41	0	1	0	0	0	2	1	0	0	1	0	0	1	1	3.5	18	0	1	0	1	1	0	0	0	0	0	0	0	0
1029	0	0	1	71	1	20.96	3	1	0	0	1	0	0	0	0	0	0	0	0	73	0	0	1	0	0	3	1	0	0	1	0	0	1	1	2.75	22	0	1	0	1	1	0	0	1	1	0	1	0	0
1030	0	1	1	73	1	25.46	3	1	1	0	1	1	0	0	0	0	0	0	0	43	0	1	0	0	0	2	1	0	0	1	0	0	1	1	2.5	18	0	1	0	1	1	0	0	1	1	0	1	0	0
1031	0	0	1	71	0	20.44	3	1	1	0	0	0	0	0	0	0	0	0	0	53	0	0	0	1	0	2	1	0	0	1	0	0	1	1	3	18	0	1	0	1	1	0	0	1	1	0	1	0	1
1032	0	0	1	73	0	23.73	3	1	1	0	0	0	0	0	0	0	0	0	0	54	0	0	0	1	0	2	1	0	0	1	0	0	1	1	3	15	0	1	0	1	1	0	0	1	1	0	1	0	0
1033	0	0	1	69	1	28.41	2	1	0	0	0	0	0	0	0	0	0	0	0	45	0	1	1	0	0	3	1	0	0	0	0	0	2	2	2.75	36	0	1	0	1	1	0	0	1	1	0	1	0	1
1034	0	0	1	51	1	20.07	3	1	0	0	1	0	0	0	0	0	0	0	0	67	0	1	0	0	0	0	0	0	0	0	1	0	1	1	3	12	0	1	0	1	1	0	0	1	1	0	1	0	1
1035	0	0	1	78	0	19.02	3	1	1	0	0	1	0	0	0	0	0	0	0	26	0	1	1	0	0	3	1	0	0	0	1	1	2	3	2.94	70	0	1	0	1	1	0	0	1	1	0	1	0	1
1036	0	0	1	55	1	25.71	0	0	0	0	1	0	1	0	0	0	0	0	0	67	0	1	0	0	0	3	0	0	0	0	1	0	1	1	4	30	1	1	0	1	1	0	0	1	0	1	1	0	0
1037	0	1	1	72	0	26.75	0	0	0	0	0	0	0	0	0	0	0	0	0	70	0	1	1	1	0	3	1	0	0	0	0	0	3	3	2.75	82	0	1	0	1	1	0	0	1	1	0	1	0	0
1038	0	0	1	70	1	24.98	3	1	0	0	0	1	0	0	0	0	0	0	0	45	0	0	0	1	0	3	1	0	2	1	0	0	1	2	2.88	48	0	1	1	1	1	0	0	1	1	0	1	0	0
1039	0	0	1	57	1	24.8	1	1	1	0	1	0	0	0	0	0	0	0	0	75	0	1	0	0	0	3	0	0	0	0	0	0	1	1	3.5	22	0	1	0	1	1	0	0	1	1	0	1	0	0
1040	0	0	1	84	1	23.53	1	1	0	0	0	0	0	0	0	0	0	0	0	68	0	1	0	0	0	1	0	0	0	0	0	0	1	1	3.5	18	1	1	1	1	1	0	0	1	1	0	1	0	0
1041	0	1	1	55	1	24.02	3	1	0	0	0	0	0	0	0	0	0	0	0	53	0	0	0	1	0	2	1	0	0	1	0	0	1	1	3.5	18	0	1	0	1	1	0	0	1	1	0	1	0	0
1042	0	0	1	67	1	28.64	0	0	1	0	1	0	0	1	0	0	0	0	0	75	0	1	0	0	0	3	1	0	0	1	0	1	1	2	3.13	60	0	1	0	1	1	0	0	1	0	1	1	0	1
1043	0	0	1	76	0	27.59	2	1	1	0	1	0	0	0	0	0	0	0	0	52	0	1	0	1	0	3	0	0	0	0	0	0	2	2	2.75	48	0	1	0	1	1	0	0	1	1	0	1	0	0
1044	0	0	1	73	0	23.14	2	1	1	0	0	1	0	0	0	0	0	0	0	44	0	0	0	1	0	3	1	1	3	0	0	0	1	2	2.88	68	0	1	0	1	1	0	0	1	1	0	1	0	1
1045	0	0	1	49	1	24.8	2	1	0	0	1	0	0	0	0	0	0	0	0	59	0	0	1	0	0	1	0	0	0	1	0	0	1	1	2.75	14	0	1	0	1	1	0	0	1	1	0	1	0	0
1046	0	0	1	69	1	24.49	3	1	0	0	0	0	0	0	0	0	0	0	0	38	0	1	1	0	0	3	1	0	0	1	0	0	3	3	3.17	59	1	1	0	1	1	0	0	0	0	0	0	0	0
1047	0	0	1	65	1	25.33	0	0	1	0	0	0	0	0	0	0	0	0	0	64	0	0	1	0	0	1	0	0	0	0	0	0	1	1	2.75	18	0	1	0	1	1	0	0	1	0	1	1	0	0
1048	0	0	1	78	1	20.2	3	1	1	0	0	1	0	0	0	1	0	0	0	48	0	0	1	0	0	3	1	0	0	0	0	0	1	1	2.75	14	0	1	0	1	1	0	0	1	1	0	1	0	0
1049	0	1	1	71	1	22.1	2	1	1	0	1	0	0	0	0	1	0	0	0	30	0	0	0	1	0	3	0	0	0	0	0	0	1	1	3	34	0	1	0	1	1	0	0	1	1	0	1	0	0
1050	0	0	1	43	1	23.23	0	0	0	0	0	0	0	0	0	1	0	0	0	60	0	1	0	0	0	1	0	0	0	0	0	0	1	1	3	18	0	1	0	1	1	0	0	1	1	0	1	0	1
1051	0	0	1	80	1	21.22	2	1	1	0	0	0	0	0	0	0	0	0	0	38	0	1	0	0	0	1	0	0	0	0	0	1	1	1	3.5	18	0	1	0	1	1	0	0	1	0	0	0	0	0
1052	0	0	1	72	1	21.26	1	1	0	0	0	0	0	1	0	0	0	0	0	38	0	1	0	1	0	3	0	0	0	0	0	0	2	3	3.5	83	0	1	0	1	1	0	0	1	1	0	1	0	0
1053	0	1	1	52	1	31.29	3	1	0	0	1	0	0	0	0	0	0	0	0	43	0	1	0	0	0	3	0	0	0	0	0	0	1	2	3.25	48	0	1	0	1	1	0	0	1	1	0	1	0	0
1054	0	0	1	54	1	24.68	0	0	1	0	1	0	0	0	0	0	0	0	0	71	0	0	1	0	0	1	0	0	0	0	0	0	1	1	2.5	18	0	1	0	1	1	0	0	1	1	0	1	0	0
1055	0	0	1	53	1	23.62	0	0	1	0	1	0	0	0	0	0	0	0	0	73	0	0	1	1	0	3	0	0	0	0	0	0	2	2	3.13	60	0	1	0	1	1	0	0	1	1	0	1	0	0
1056	0	0	1	69	1	22.41	0	0	1	0	0	0	0	0	0	0	1	0	0	54	0	0	1	0	0	3	0	0	0	0	0	1	2	2	3.5	45	0	1	0	1	0	0	0	0	0	0	0	1	0
1057	0	0	1	73	1	22.22	2	1	0	0	0	0	0	0	0	0	0	0	0	45	0	1	0	0	0	1	0	0	0	0	0	0	2	2	2.63	32	0	1	1	1	1	0	0	1	1	0	1	0	0
1058	0	1	1	82	0	23.81	2	1	1	1	0	0	0	0	0	0	0	0	0	70	0	0	0	1	0	2	0	0	3	0	0	0	1	1	3.5	15	0	1	0	1	1	0	0	1	1	0	1	0	0
1059	0	0	1	57	1	27.28	0	0	0	0	1	0	0	0	0	0	0	0	0	75	0	1	0	0	0	1	0	0	0	0	0	0	1	1	3.5	18	0	1	0	1	1	0	0	1	0	0	0	0	0
1060	0	0	1	68	1	19.98	3	1	0	0	0	0	0	0	0	0	0	0	0	52	0	0	0	1	0	3	1	0	0	1	0	0	2	2	3	60	0	1	0	1	1	0	0	1	1	0	1	0	0
1061	0	0	1	51	1	24.44	3	1	0	0	1	0	0	0	0	0	0	0	0	43	0	1	0	0	0	1	1	0	0	1	0	0	1	1	3	18	0	1	0	1	1	0	0	1	1	0	1	0	0
1062	0	0	1	55	1	17.1	3	1	0	0	1	0	0	0	0	0	0	0	0	58	0	1	0	0	0	1	0	0	0	0	0	0	1	1	2.75	18	0	1	0	1	1	0	0	1	0	0	0	0	0
1063	0	0	1	55	0	20.31	2	1	1	0	0	0	0	0	0	0	1	1	1	55	0	1	0	1	0	1	0	0	3	0	0	0	2	2	3.5	30	0	1	0	1	1	0	0	1	1	0	1	0	1
1064	0	1	1	64	0	25.81	0	0	1	0	0	0	0	0	0	0	0	0	0	52	0	1	0	0	0	3	0	0	0	0	1	0	1	2	2.63	56	1	1	0	1	1	0	0	1	0	1	1	0	0
1065	0	0	1	81	1	23.88	3	1	0	0	0	0	0	0	0	0	0	0	0	46	1	0	0	1	0	3	1	0	0	0	1	0	3	4	3.17	112	0	1	0	1	1	0	0	0	0	0	0	0	0
1066	0	1	1	54	1	28.67	0	0	1	0	0	0	0	0	0	0	1	0	0	70	0	0	0	1	0	3	0	0	0	0	0	0	1	2	4	40	0	1	0	1	1	0	0	1	0	0	0	0	0
1067	0	0	1	78	0	27.63	2	1	0	0	0	0	0	0	0	0	0	0	0	70	1	0	0	0	0	2	0	0	0	0	1	0	1	1	4	15	0	1	0	1	1	0	0	1	0	0	0	0	0
1068	0	0	1	60	0	22.35	1	1	1	0	0	0	0	0	0	0	0	0	0	62	1	0	0	0	0	0	0	0	0	0	0	0	1	1	3.5	12	0	1	0	1	1	0	0	1	1	0	1	0	0
1069	0	0	1	67	0	25.3	0	0	1	0	0	0	0	0	0	0	0	0	0	77	0	1	0	0	0	3	0	0	0	0	0	0	1	1	3.5	34	0	1	0	1	1	0	0	0	0	0	0	1	0
1070	0	0	1	67	1	26.49	1	1	0	0	0	1	0	0	0	1	0	0	0	59	0	1	1	0	1	3	1	1	0	0	0	1	2	3	3.5	67	0	1	0	1	1	0	0	1	0	0	0	0	0
1071	0	1	1	57	1	28.26	0	0	1	0	0	0	0	0	0	0	0	0	0		0	1	1	0	0	3	0	0	0	0	1	0	2	3	2.63	70	0	1	1	1	1	0	0	1	1	0	1	0	0
1072	0	0	1	68	0	22.77	2	1	1	0	0	0	1	0	0	0	0	0	0	68	0	1	0	0	0	2	0	0	2	0	0	0	1	1	2.75	14	0	1	0	1	1	0	0	1	1	0	1	0	1
1073	0	0	1	70	0	27.84	0	0	1	0	0	0	0	0	0	0	0	0	0	70	0	1	0	0	0	3	0	0	0	0	1	0	1	1	3	22	0	1	0	1	1	0	0	0	1	0	1	1	0
1074	0	0	1	64	1	24.3	0	0	1	0	0	0	0	0	0	0	0	0	0	70	0	0	0	1	0	3	0	0	0	0	0	0	2	2	2.63	56	0	1	0	1	1	0	0	1	0	0	0	1	0
1075	0	0	1	75	1	24.22	3	1	1	0	0	0	0	0	0	0	0	0	0	36	0	1	0	1	0	3	1	0	0	1	1	0	2	3	3	94	0	1	0	1	1	0	0	1	1	0	1	0	1
1076	0	0	1	48	1	27.34	2	1	0	0	1	0	0	0	0	0	0	0	0	52	0	0	1	0	0	2	1	0	0	1	1	0	1	1	2.5	22	1	1	0	1	1	0	0	1	1	0	1	0	0
1077	0	0	1	78	1	19.3	3	1	0	0	0	0	0	0	0	0	0	0	0	40	0	1	0	0	0	3	0	0	0	0	1	0	1	1	2.5	22	0	1	1	1	1	0	0	1	0	0	0	0	0
1078	0	0	1	60	1	19.36	1	1	0	0	1	0	0	0	0	0	0	0	0	67	1	1	0	0	0	3	0	0	0	0	1	0	2	2	3.38	34	0	1	0	1	1	0	0	1	0	0	0	0	1
1079	0	1	1	71	0	11.25	0	0	1	0	0	0	0	0	0	1	0	1	1	60	0	0	1	1	0	1	0	0	0	0	0	0	2	2	2.75	30	0	1	0	1	1	0	0	1	0	0	0	0	0
1080	0	0	1	77	1	23.05	3	1	1	0	0	0	0	0	0	0	0	0	0	48	0	0	0	1	0	3	1	0	0	1	0	0	1	1	3.5	38	0	1	1	1	1	0	0	1	1	0	1	0	1
1081	0	0	1	74	0	28.76	1	1	1	0	0	0	0	0	0	0	0	0	0	67	0	1	0	0	0	1	0	0	0	0	0	0	1	1	3	18	0	1	0	1	1	0	0	1	1	0	1	0	1
1082	0	0	1	57	1	23.88	2	1	0	0	1	1	0	0	0	0	0	0	0	48	0	0	1	0	0	2	0	0	0	0	1	0	1	1	4	18	0	1	1	1	1	0	0	1	1	0	1	0	0
1083	0	1	1	76	1	18.42	3	1	1	0	1	0	0	0	0	0	0	0	0	55	0	0	0	1	0	2	0	0	0	1	0	0	1	1	2.5	18	0	1	0	1	1	0	0	1	1	0	1	0	1
1084	0	0	1	69	1	24.44	0	0	1	0	0	0	0	0	0	1	0	0	0	67	0	0	0	1	0	2	0	0	0	0	1	0	1	1	2.75	22	0	1	0	1	1	0	0	1	0	0	0	0	1
1085	0	0	1	75	0	19.72	3	1	1	0	0	0	0	0	0	0	1	0	0	24	0	0	0	1	0	2	0	0	0	1	0	0	1	1	2.75	18	0	1	0	1	1	0	0	1	0	0	0	0	0
1086	0	0	1	59	1	24.08	0	0	1	0	0	0	0	0	1	0	1	0	0	44	0	0	0	1	0	3	1	1	0	1	0	0	1	3	3.33	80	1	1	0	1	1	0	0	1	1	0	1	0	0
1087	0	1	1	72	0	25.79	0	0	1	0	0	0	0	0	0	0	0	0	0	64	0	1	0	1	0	3	0	0	2	0	1	0	2	2	2.5	54	0	1	1	1	1	0	0	1	1	0	1	0	0
1088	0	0	1	71	0	26.2	0	0	0	0	0	0	0	0	0	1	0	0	0	75	0	1	0	0	1	3	0	0	0	0	0	0	1	1	2.5	30	0	1	0	1	1	0	0	0	0	0	0	1	1
1089	0	0	1	45	1	24.73	3	1	1	0	0	0	0	0	0	1	0	0	0	53	0	0	0	1	0	3	1	1	0	0	0	0	1	3	2.88	81	0	1	1	1	1	0	0	1	1	0	1	0	1
1090	0	0	1	73	1	21.97	3	1	0	0	1	0	0	0	0	0	0	0	0	38	0	0	0	1	0	3	0	0	0	0	0	1	1	2	3	60	0	1	0	1	1	0	0	0	0	0	0	0	0
1091	0	1	1	78	1	24.91	2	1	1	0	0	0	0	0	0	0	1	0	0	42	0	1	1	0	0	3	0	0	3	0	1	0	2	2	3.25	48	0	1	1	1	1	0	0	1	1	0	1	0	1
1092	0	1	1	50	1	23.24	3	1	0	0	1	1	0	0	0	0	0	0	0	53	0	1	0	0	0	2	0	0	0	1	1	0	1	1	3	22	0	1	0	1	1	0	0	1	1	0	1	0	1
1093	0	0	1	86	0	20	3	1	1	0	0	0	0	0	0	0	1	0	0	49	0	0	0	1	0	3	1	0	0	1	0	0	1	1	2.5	26	0	1	0	1	1	0	0	1	1	0	1	0	0
1094	0	0	1	53	1	27.73	1	1	1	0	0	0	0	0	0	0	0	0	0	59	0	1	0	0	0	2	0	0	0	0	1	1	1	1	4	22	0	1	0	1	1	0	0	0	0	0	0	0	0
1095	0	1	1	68	1	26.68	0	0	1	0	1	0	0	0	0	0	1	0	0	77	0	1	0	1	0	3	0	0	0	0	1	0	2	3	3.31	82	0	1	0	1	1	0	0	0	0	0	0	1	0
1096	0	0	1	55	1	22.86	3	1	0	0	0	0	0	0	0	0	0	0	0	47	0	1	0	0	0	3	0	0	0	0	1	0	1	2	2.63	52	1	1	0	1	1	0	0	1	0	0	0	0	1
1097	0	1	1	65	1	26.31	0	0	1	0	0	0	0	0	0	1	0	0	0	55	0	0	1	0	0	1	0	0	0	0	0	0	1	1	2.5	18	1	1	0	1	1	0	0	1	1	0	1	0	0
1098	0	0	1	56	1	31.14	2	1	0	0	1	0	0	0	0	0	0	0	0	55	0	0	0	1	0	2	1	0	0	1	0	0	1	1	3.5	18	0	1	0	1	1	0	0	1	1	0	1	0	0
1099	0	0	1	75	1	28.34	2	1	0	0	0	0	0	0	0	0	0	0	0	25	0	1	1	0	0	3	0	0	0	0	0	0	2	2	3	41	0	1	0	1	1	0	0	1	1	0	1	0	0
1100	0	0	1	70	0	25.33	1	1	1	0	0	0	0	0	0	0	0	0	0	55	0	1	0	0	0	3	0	0	0	0	0	0	1	1	3	30	0	1	1	1	1	0	0	1	1	0	1	0	0
1101	0	0	1	71	0	26.41	1	1	1	0	0	0	0	0	0	0	0	0	0	26	0	1	0	0	0	3	0	0	0	0	1	0	1	1	3	26	0	1	0	1	1	0	0	0	1	0	1	0	1
1102	0	1	1	63	1	25.91	2	1	0	0	0	1	0	0	0	1	1	0	0	21	0	0	0	1	0	2	0	0	0	0	0	1	1	1	3	15	0	1	0	1	1	0	0	0	1	0	1	0	0
1103	0	0	1	53	1	28.04	1	1	0	0	1	0	0	0	0	0	1	0	0	66	0	1	0	0	0	2	0	0	0	0	1	0	1	1	3	15	0	1	0	1	1	0	0	1	1	0	1	0	0
1104	0	0	1	64	0	26.55	0	0	1	0	0	0	0	0	0	0	0	0	0	70	1	0	0	0	0	2	0	0	0	0	0	0	1	1	3.5	18	0	1	0	1	1	0	0	1	1	0	1	1	1
1105	0	0	1	52	1	24.61	2	1	0	0	1	0	0	0	0	0	0	0	0	58	0	0	0	1	0	3	1	1	0	1	0	0	1	1	3.5	38	0	1	0	1	1	0	0	1	1	0	1	0	0
1106	0	0	1	39	1	33.64	1	1	1	0	1	0	0	0	0	0	0	0	0	36	0	0	0	1	0	3	1	1	0	0	0	0	1	3	2.83	86	0	1	0	1	1	0	0	1	1	0	1	0	0
1107	0	1	1	49	1	24.22	2	1	0	0	1	1	0	0	0	0	0	0	0	53	0	1	0	0	0	3	1	1	0	1	1	0	1	1	3	22	0	1	0	1	1	0	0	0	1	0	1	0	0
1108	0	0	1	52	1	25.58	2	1	1	0	0	1	0	0	0	0	0	0	0	64	0	0	1	0	0	2	0	0	0	0	1	0	1	1	2.5	14	0	1	0	1	1	0	0	1	1	0	1	0	0
1109	0	0	1	63	1	27.24	3	1	1	0	0	0	0	0	0	0	0	0	0	53	0	0	0	1	0	2	1	0	0	1	1	0	1	1	2.75	14	0	1	0	1	1	0	0	1	1	0	1	0	0
1110	0	0	1	42	1	32.65	3	1	0	0	1	0	0	0	0	0	0	0	0	47	0	1	0	0	0	2	1	0	0	1	1	0	1	1	3.5	18	0	1	0	1	1	0	0	1	1	0	1	0	1
1111	0	1	1	72	0	19.31	1	1	0	0	0	0	0	0	0	0	0	0	0	50	0	1	0	0	0	3	1	0	0	0	1	0	1	2	2.75	40	0	1	1	1	1	0	0	0	1	0	1	0	1
1112	0	0	1	55	1	36.73	1	1	1	0	1	1	0	0	0	0	0	0	0	79	0	1	0	0	0	2	0	0	0	0	1	1	1	1	3.5	18	0	1	1	1	1	0	0	0	1	0	1	0	1
1113	0	0	1	73	1	25.4	3	1	1	0	0	0	0	0	0	0	1	0	0	45	0	1	0	0	0	2	1	0	0	1	0	0	1	1	3.5	15	0	1	0	1	1	0	0	1	1	0	1	0	0
1114	0	1	1	82	0	19.02	2	1	1	1	0	0	0	0	0	0	0	0	0	46	0	1	1	0	0	2	0	0	0	0	1	0	2	2	2.5	36	0	1	1	1	1	0	0	0	0	0	0	0	1
1115	0	1	1	75	1	30.86	2	1	0	0	0	0	0	0	0	1	0	0	0	55	0	1	1	0	0	3	0	0	0	0	1	1	3	4	3.17	78	0	1	0	1	1	0	0	1	0	0	0	0	0
1116	0	0	1	74	1	23.42	1	1	0	0	0	1	0	0	0	0	0	0	0	71	0	0	1	0	0	1	0	0	0	0	0	0	1	1	3.5	15	0	1	0	1	1	0	0	1	0	0	0	0	0
1117	0	0	1	57	1	24.22	0	0	0	0	0	0	0	0	0	0	0	0	0	69	0	0	0	1	0	1	0	0	0	0	0	1	2	2	3.5	30	1	1	0	1	1	0	0	0	1	0	1	1	0
1118	0	0	1	50	1	26.17	3	1	1	0	1	1	0	0	0	0	0	0	0	53	0	1	0	1	0	1	0	0	0	0	0	0	2	2	3.13	41	1	1	0	1	1	0	0	1	0	0	0	0	0
1119	0	0	1	63	0	24.03	0	0	0	0	0	0	0	0	0	1	0	0	0	70	0	0	0	1	0	1	0	0	0	0	0	1	1	1	4	12	1	1	0	1	1	0	0	1	0	0	0	0	1
1120	0	1	1	69	1	23.74	0	0	0	0	0	0	0	0	0	0	0	0	0	67	0	0	1	0	0	2	0	0	0	0	0	0	1	1	2.75	18	0	1	0	1	1	0	0	0	0	0	0	1	1
1121	0	1	1	77	1	22.09	0	0	1	1	0	0	0	0	0	0	0	1	1	20	1	0	1	0	0	3	0	0	0	0	0	0	2	2	3	40	0	1	0	1	1	0	0	0	0	1	1	0	0
1122	0	0	1	74	1	24.11	0	0	0	0	1	0	0	0	0	0	1	0	0	60	0	0	1	1	0	2	0	0	0	0	1	0	2	2	3.5	30	0	1	0	1	1	0	0	1	0	0	0	0	1
1123	0	1	1	55	1	20.02	0	0	0	0	1	0	0	0	0	1	0	0	0	48	1	0	1	1	0	3	0	0	0	0	1	0	3	5	3	146	1	1	0	1	1	1	0	1	0	0	0	0	0
1124	0	0	1	61	1	25.5	0	0	0	0	0	1	0	0	0	0	0	0	0	75	0	1	0	0	0	3	0	0	0	0	1	0	1	1	3	30	0	1	1	1	1	0	0	1	1	0	1	0	1
1125	0	1	1	68	1	24.62	2	1	1	0	0	0	0	0	0	0	0	0	0	61	0	0	0	1	0	3	0	0	0	0	0	0	1	1	3.5	22	0	1	0	1	1	0	0	0	1	0	1	0	0
1126	0	0	1	64	1	23.44	2	1	0	0	0	0	0	0	0	0	0	0	0	58	0	1	0	0	0	2	0	0	0	0	0	0	1	1	4	15	0	1	0	1	1	0	0	1	1	0	1	0	0
1127	0	0	1	65	0	26.49	2	1	1	0	0	0	0	0	0	0	0	0	0	70	0	1	0	0	0	3	0	0	0	0	1	0	3	3	2.83	78	0	1	1	1	1	0	0	0	0	0	0	1	0
1128	0	0	1	64	0	25.31	2	1	0	0	0	0	0	0	0	0	0	0	0	55	0	1	0	1	0	3	1	0	0	0	0	0	2	2	3.13	52	0	1	0	1	1	0	0	1	0	0	0	0	1
1129	0	0	1	51	1	18.78	1	1	0	0	0	0	0	0	0	0	0	0	0		0	1	0	0	0	2	0	0	0	0	1	0	1	1	3	15	0	1	0	1	1	0	0	1	1	0	1	0	0
1130	0	1	1	56	1	24.39	2	1	0	1	1	0	0	0	0	0	0	0	0	54	0	0	0	1	0	3	1	0	0	1	1	0	2	2	3.13	56	0	1	0	1	1	0	0	1	1	0	1	0	0
1131	0	1	1	55	1	25.96	2	1	1	1	0	0	0	0	0	0	0	1	0	53	0	1	0	1	0	3	0	0	3	0	0	0	2	3	3.38	86	0	1	1	1	1	0	0	0	0	0	0	0	0
1132	0	0	1	44	1	28.41	0	0	0	0	1	0	0	0	0	0	0	0	0	35	0	0	0	1	0	1	0	0	0	0	0	0	1	1	4	15	1	1	0	1	1	0	0	1	1	0	1	0	0
1133	0	0	1	63	1	26.78	1	1	0	0	0	0	0	0	0	0	0	0	0		0	1	0	0	0	3	1	1	0	0	0	1	1	1	3	38	0	1	1	1	1	0	0	0	1	0	1	1	0
1134	0	1	1	42	1	24.09	3	1	1	0	1	0	0	0	0	0	0	0	0	78	0	1	0	0	0	3	0	0	0	0	1	0	1	1	3.5	34	0	1	0	1	1	0	0	1	1	0	1	0	1
1135	0	0	1	46	1	22.15	0	0	0	0	0	0	0	0	0	0	0	0	0	60	0	1	0	0	0	2	0	0	0	0	1	0	2	2	3	37	1	1	0	1	1	0	0	1	1	0	1	0	0
1136	0	1	1	56	0	21.8	0	0	1	0	0	0	0	0	0	1	0	1	0	56	0	1	0	1	0	3	0	0	0	0	0	0	2	2	2.88	60	0	1	0	1	1	0	0	0	0	1	1	1	1
1137	0	0	1	48	1	23.15	2	1	0	0	1	0	0	0	0	0	0	0	0	50	0	0	1	0	0	2	0	0	0	0	1	0	1	1	3.5	22	0	1	0	1	1	0	0	1	1	0	1	0	0
1138	0	0	1	67	0	24.22	0	0	1	0	0	0	0	0	0	0	0	0	0	75	0	1	1	0	0	3	0	0	0	0	1	0	2	2	2.75	60	1	1	0	1	1	0	0	0	1	0	1	0	1
1139	0	1	1	72	0	28.55	0	0	1	0	0	0	0	0	0	0	0	0	0	80	0	0	0	1	0	3	0	0	0	0	1	0	1	1	3	30	0	1	0	1	1	0	0	1	0	1	1	0	1
1140	0	0	1	69	0	25.33	0	0	0	0	1	0	0	0	0	0	0	1	1	48	0	0	0	1	0	3	1	1	2	0	0	0	2	3	3.13	70	0	1	0	1	1	0	0	0	0	0	0	0	0
1141	0	0	1	73	0	21.75	3	1	1	0	0	1	0	0	0	0	0	0	0	39	0	1	0	0	0	1	0	0	0	0	0	0	1	1	2.75	18	0	1	0	1	1	0	0	1	1	0	1	0	0
1142	0	0	1	64	0	26.36	0	0	0	0	0	0	0	0	0	0	0	0	0	74	0	1	0	0	0	3	0	0	0	0	0	0	1	1	3	30	0	1	1	1	1	0	0	1	1	0	1	0	0
1143	0	1	1	81	0	24.89	2	1	0	0	0	0	0	0	0	0	0	0	0	48	0	1	0	0	0	3	0	0	0	0	0	0	1	1	2.5	26	0	1	0	1	1	0	0	1	1	0	1	0	0
1144	0	0	1	70	0	16.18	2	1	0	0	1	0	0	0	0	0	0	0	0	52	0	0	1	1	0	2	0	0	0	1	1	0	2	2	2.88	32	0	1	0	1	1	0	0	1	0	0	0	0	0
1145	0	0	1	59	1	27.34	2	1	1	0	1	0	0	0	0	0	0	0	0	55	0	1	0	1	0	3	1	0	0	0	1	0	2	2	2.88	64	0	1	0	1	1	0	0	1	0	0	0	0	0
1146	0	0	1	62	1	22.63	2	1	0	0	1	0	1	0	0	0	0	0	0	45	0	1	0	0	0	3	1	0	0	1	1	0	1	1	3	30	1	1	0	1	1	0	0	1	0	0	0	0	0
1147	0	0	1	65	0	26.05	0	0	1	0	0	0	0	0	0	0	1	0	0	55	0	1	0	0	0	3	0	0	0	0	1	0	1	2	2.88	44	0	1	0	1	1	0	0	1	0	1	1	1	1
1148	0	1	1	70	0	24.34	0	0	1	0	0	0	0	0	0	0	0	0	0	54	0	1	1	1	0	3	0	0	0	0	1	0	4	5	3.13	118	1	1	0	1	1	0	0	1	0	1	1	0	1
1149	0	0	1	65	1	25.27	2	1	1	0	0	0	0	0	0	0	1	0	0	45	0	1	0	1	0	3	0	0	0	1	1	0	2	2	3.25	52	0	1	0	1	1	0	0	1	1	0	1	0	0
1150	0	1	1	65	1	27.78	2	1	0	0	0	0	0	0	0	0	0	0	0	53	0	1	0	0	0	3	0	0	0	0	1	0	2	2	2.88	40	0	1	1	1	0	0	0	1	1	0	1	0	0
1151	0	0	1	58	1	21.46	3	1	0	0	1	0	0	0	1	0	0	0	0	57	0	0	0	1	1	3	1	0	0	1	1	0	1	1	3.5	26	0	1	0	1	1	0	0	1	1	0	1	0	1
1152	0	0	1	50	1	26.51	3	1	1	0	1	0	0	0	0	0	0	0	0	32	0	1	0	0	0	3	1	0	0	1	1	0	1	1	4	30	0	1	0	1	1	0	0	1	1	0	1	0	0
1153	0	1	1	71	1	20.7	0	0	1	0	0	0	0	0	0	0	0	0	0	58	0	1	1	1	0	3	1	1	0	0	1	0	4	5	3.06	112	1	1	1	1	1	0	0	0	0	1	1	0	0
1154	0	0	1	63	0	24.63	0	0	1	0	0	1	0	0	0	0	0	0	0	70	1	0	1	0	0	2	0	0	0	0	1	0	2	2	3	36	0	1	1	1	1	0	0	1	1	0	1	0	0
1155	0	0	1	49	0	22.51	0	0	0	0	1	1	0	0	1	0	0	0	0	49	0	1	0	0	0	3	0	0	0	0	1	0	1	2	2.63	44	1	1	0	1	1	0	0	0	0	0	0	0	0
1156	0	0	1	64	1	23.88	2	1	1	0	0	1	0	0	0	0	0	0	0	56	0	1	1	0	0	3	0	0	2	0	1	0	2	3	3.13	64	0	1	0	1	0	0	0	1	1	0	1	0	0
1157	0	1	1	70	1	25.08	1	1	1	0	0	0	0	0	0	0	0	0	0	53	0	1	1	1	0	3	0	0	0	0	1	0	3	3	2.92	78	0	1	0	1	1	0	0	0	1	0	1	1	0
1158	0	0	1	39	1	35.08	2	1	1	0	1	1	0	0	1	0	0	0	0	50	0	1	0	0	0	3	0	0	0	0	1	0	1	2	3	56	1	1	1	1	1	0	0	1	1	0	1	0	0
1159	0	0	1	54	1	23.42	0	0	1	0	1	0	0	0	0	0	1	0	0	65	0	1	0	0	0	3	1	1	2	0	0	0	1	2	2.88	64	0	1	1	1	1	0	0	1	0	1	1	0	1
1160	0	0	1	61	1	23.41	0	0	0	0	0	1	0	1	0	0	0	0	0	66	1	0	0	0	0	3	0	0	0	0	0	0	2	2	3.5	43	0	1	0	1	1	0	0	1	1	0	1	0	1
1161	0	0	1	76	1	21.47	2	1	0	0	0	0	0	0	0	1	1	0	0	63	0	0	1	0	1	3	0	0	0	0	0	0	1	1	3	38	0	1	0	1	1	0	0	1	1	0	1	0	1
1162	0	0	1	51	1	24.02	2	1	0	0	1	0	0	0	1	0	0	0	0	52	0	0	1	0	0	1	0	0	0	0	0	0	1	1	2.5	18	0	1	0	1	1	0	0	1	1	0	1	0	1
1163	0	1	1	64	1	29.02	2	1	1	1	0	0	0	0	0	0	0	0	0	67	0	1	1	0	0	3	1	1	2	0	1	1	2	3	3.06	70	0	1	0	1	1	0	0	1	0	0	0	0	1
1164	0	0	1	51	1	22.86	2	1	0	0	1	0	0	0	0	0	0	0	0	55	0	0	0	1	0	3	0	0	0	1	1	0	1	1	3	34	1	1	0	1	1	0	0	1	0	0	0	0	0
1165	0	1	1	77	0	28.89	2	1	0	0	0	0	0	0	0	0	1	0	0	29	0	1	0	1	0	3	0	0	0	1	0	0	3	4	3.42	90	0	1	0	1	1	0	0	1	1	0	1	0	0
1166	0	1	1	63	1	26.04	0	0	1	0	0	1	0	0	1	0	0	0	0	43	0	0	0	1	0	3	0	0	0	0	0	0	1	1	3	30	0	1	0	1	1	0	0	1	1	0	1	0	1
1167	0	1	1	73	1	25.91	3	1	0	0	1	0	0	0	0	0	1	0	0	38	0	1	0	0	0	3	1	0	0	1	0	0	1	1	3.5	22	0	1	0	1	1	0	0	1	1	0	1	0	1
1168	0	1	1	69	0	30.91	0	0	1	0	0	0	0	0	0	0	0	0	0	56	0	1	0	0	0	2	0	0	0	0	1	0	1	1	2.75	22	0	1	0	1	1	0	0	0	1	0	1	0	0
1169	0	0	1	54	1	21.8	0	0	1	0	1	0	0	0	0	0	0	1	1	54	0	1	0	0	0	3	0	0	3	0	0	0	1	2	2.88	48	0	1	0	1	1	0	0	1	1	0	1	0	0
1170	0	0	1	68	0	23.01	3	1	0	0	0	0	0	0	0	0	0	0	0	46	0	1	0	0	0	3	0	0	0	0	0	0	1	1	3	38	1	1	0	1	1	0	0	1	0	0	0	0	1
1171	0	0	1	71	1	20.28	3	1	0	0	0	0	0	0	0	0	0	0	0	50	0	1	0	1	0	3	1	0	0	0	0	0	3	4	3	101	1	1	0	1	1	0	0	1	1	0	1	0	1
1172	0	0	1	55	1	24.72	0	0	0	0	0	0	0	0	1	0	0	0	0	67	0	0	0	1	0	0	0	0	0	0	0	0	1	1	2.5	18	1	1	0	1	1	0	0	1	0	1	1	1	0
1173	0	1	1	58	1	27.97	2	1	1	0	1	1	0	0	0	0	0	0	0	59	0	1	0	0	0	1	0	0	0	0	0	0	1	1	2.75	18	1	1	1	1	1	0	0	1	0	0	0	0	1
1174	0	1	1	51	1	25.91	1	1	1	0	0	1	0	0	0	0	0	0	0	71	0	1	1	0	0	3	0	0	0	0	0	0	2	2	2.75	40	0	1	1	1	0	0	0	1	0	0	0	0	1
1175	0	0	1	59	1	29.76	0	0	1	0	1	0	0	0	0	0	0	0	0	75	0	1	0	0	0	2	0	0	0	0	1	0	1	1	3.5	18	1	1	0	1	1	0	0	0	0	1	1	1	0
1176	0	0	1	68	0	22.22	0	0	1	0	0	0	0	0	0	0	0	0	0	47	0	1	1	0	0	1	0	0	0	0	0	0	2	2	3	44	0	1	0	1	1	0	0	1	0	1	1	0	1
1177	0	0	1	49	1	26.73	1	1	0	0	0	0	0	0	0	0	0	0	0	53	0	1	1	0	0	3	1	1	0	0	0	0	2	2	3.5	52	0	1	0	1	1	0	0	1	0	0	0	0	0
1178	0	1	1	53	1	27.97	2	1	1	0	1	0	1	0	0	0	0	0	0	60	0	1	0	0	0	3	0	0	0	0	1	0	1	1	3	38	0	1	0	1	0	0	0	1	1	0	1	0	1
1179	0	0	1	52	1	23.78	3	1	0	0	1	0	0	0	0	0	0	0	0	49	0	1	0	0	0	3	0	0	0	1	0	0	1	1	3	26	0	1	0	1	0	0	0	1	1	0	1	0	1
1180	0	0	1	42	1	26.78	3	1	0	0	1	1	0	0	0	0	0	0	0	46	0	0	0	1	0	3	1	0	0	1	0	0	1	1	4	22	0	1	0	1	0	0	0	1	1	0	1	0	0
1181	0	0	1	58	1	25.68	1	1	1	0	1	0	0	0	1	0	1	0	0	59	0	1	0	0	0	1	0	0	0	0	0	0	1	1	2.75	18	1	1	0	1	1	0	0	1	0	1	1	1	1
1182	0	1	1	49	0	24.89	3	1	0	0	0	1	0	0	0	0	0	0	0	55	0	0	1	0	0	3	0	0	0	0	1	0	1	1	3	26	0	1	1	1	0	0	0	1	0	0	0	0	0
1183	0	0	1	53	1	25.58	0	0	1	0	1	1	0	0	0	0	0	0	0	33	0	1	0	1	0	3	0	0	0	0	1	0	2	3	3.13	86	0	1	0	1	1	1	0	0	0	0	0	0	0
1184	0	1	1	56	1	21.26	2	1	1	1	0	0	0	0	0	0	0	1	0	40	0	0	0	1	0	3	1	0	0	1	0	0	1	1	4	30	0	1	0	1	1	0	0	1	1	0	1	0	0
1185	0	1	1	71	0	18.8	0	0	0	0	0	1	0	0	0	0	0	0	0	53	0	0	0	1	0	1	0	0	0	0	0	0	2	2	3	36	0	1	0	1	1	0	0	1	0	0	0	0	0
1186	0	1	1	61	1	20.07	3	1	0	0	1	0	0	0	0	0	0	0	0	45	0	1	0	1	0	3	1	1	0	0	0	0	2	2	2.88	48	0	1	0	1	1	0	0	1	1	0	1	0	0
1187	0	0	1	50	1	25.47	3	1	1	0	0	0	0	0	0	0	0	1	0	54	0	0	0	1	0	3	1	0	0	1	0	0	1	1	3	30	0	1	1	1	0	0	0	1	0	0	0	0	0
1188	0	0	1	85	0	16.89	0	0	0	0	0	0	0	0	0	0	0	0	0	31	0	1	0	0	0	1	0	0	0	0	0	0	1	1	3	15	0	1	0	1	1	0	0	0	1	0	1	0	0
1189	0	0	1	51	1	24.74	2	1	1	0	1	0	0	0	0	0	0	0	0	37	0	1	0	0	0	3	0	0	0	0	1	0	1	2	3.25	60	1	1	0	1	0	0	0	1	0	1	1	0	0
1190	0	0	1	54	1	27.46	2	1	0	0	1	0	0	0	0	0	0	0	0	39	0	1	0	0	0	3	0	0	0	0	1	0	2	3	2.94	82	0	1	1	1	0	0	0	1	1	0	1	0	0
1191	0	0	1	76	1	25.78	1	1	1	0	0	1	0	0	0	0	0	0	0	70	0	1	0	1	0	3	0	0	0	0	0	0	2	3	3.69	78	0	1	0	1	1	0	0	1	0	0	0	1	0
1192	0	0	1	70	0	25	0	0	1	0	0	0	0	0	0	0	0	0	0	68	0	1	0	0	0	3	0	0	0	0	1	0	1	1	3	18	1	1	0	1	1	0	0	1	1	0	1	0	0
1193	0	1	1	74	1	25.35	3	1	1	0	0	0	0	0	0	0	0	0	0	46	0	0	0	1	0	2	1	0	0	0	0	0	1	1	3	18	0	1	0	1	1	0	0	1	0	0	0	0	1
1194	0	1	1	76	0	21.49	0	0	1	0	0	0	0	0	0	0	0	0	0	26	0	1	0	0	0	3	0	0	0	0	0	0	2	2	2.63	48	0	1	0	1	1	0	0	1	0	1	1	1	0
1195	0	0	1	44	1	21.26	2	1	0	0	1	0	0	0	0	0	0	0	0	64	0	1	0	0	0	1	0	0	0	0	0	0	1	1	3	18	1	1	0	1	0	0	0	0	1	0	1	0	0
1196	0	0	1	58	1	28.08	2	1	1	0	1	0	0	0	0	0	0	0	0	51	0	0	0	1	0	2	1	0	0	1	0	0	1	1	3	15	0	1	0	1	0	0	0	0	0	0	0	0	0
1197	0	0	1	71	0	20.24	2	1	1	0	0	0	0	0	0	0	0	1	1	31	0	1	1	0	0	3	0	0	0	1	0	0	2	2	2.75	44	0	1	0	1	1	0	0	0	0	0	0	1	0
1198	0	1	1	77	1	22.86	2	1	1	0	0	0	0	0	0	0	0	0	0	47	0	0	0	1	0	2	1	1	0	1	0	0	1	1	3.5	15	1	1	0	1	1	0	0	1	1	0	1	0	1
1199	0	0	1	62	1	27.05	3	1	0	0	0	0	0	0	0	0	0	0	0	47	0	1	0	0	0	3	0	0	0	0	1	1	1	1	3	34	0	1	0	1	1	0	0	1	0	1	1	0	0
1200	0	0	1	65	1	26.47	0	0	1	0	0	0	0	0	0	1	0	0	0	65	0	1	0	0	1	1	0	0	2	0	0	0	1	1	3	22	1	1	0	1	1	0	0	0	0	1	1	1	0
1201	0	0	1	51	0	26.82	0	0	0	0	0	0	0	0	0	0	0	0	0	70	0	1	0	0	0	1	0	0	0	0	0	0	1	1	3	15	1	1	0	1	1	0	0	0	1	0	1	0	1
1202	0	1	1	81	0	19.14	3	1	1	0	0	0	0	0	0	0	0	0	0	52	0	0	0	1	0	2	0	0	2	0	1	0	2	2	2.75	36	0	1	0	1	1	0	0	1	1	0	1	0	1
1203	0	0	1	62	0	25.15	0	0	1	0	0	1	0	0	0	0	0	0	0	75	0	1	0	0	0	3	0	0	0	0	1	0	1	2	2.75	48	0	1	0	1	1	0	0	1	1	0	1	0	1
1204	0	0	1	83	1	20.08	3	1	1	0	0	0	0	0	0	0	0	0	0	39	0	1	0	0	0	3	1	1	0	1	0	0	1	1	3	22	0	1	0	1	1	0	0	1	1	0	1	0	0
1205	0	1	1	62	0	25.71	3	1	0	0	0	0	0	0	0	1	0	0	0	49	0	0	0	1	0	2	1	0	0	0	1	0	1	1	2.5	18	0	1	0	1	1	0	0	1	1	0	1	0	1
1206	0	0	1	52	1	21.44	0	0	0	0	1	0	0	0	0	0	0	0	0	70	0	0	0	1	0	1	0	0	0	0	0	0	1	1	4	22	0	1	1	1	1	0	0	0	0	0	0	1	0
1207	0	0	1	66	1	25.83	1	1	0	0	1	0	0	0	0	0	0	0	0	61	0	1	0	0	0	3	0	0	2	0	1	0	1	2	2.88	48	0	1	0	1	1	0	0	1	0	0	0	0	1
1208	0	1	1	70	1	22.96	2	1	0	0	0	0	0	0	0	0	0	0	0	43	0	1	1	0	0	1	0	0	0	0	0	0	2	2	2.88	36	1	1	0	1	1	0	1	0	1	0	1	1	0
1209	0	1	1	71	0	26.22	2	1	1	0	0	0	0	0	0	0	0	0	0	38	0	1	0	0	0	3	0	0	0	0	0	0	1	1	2.5	30	0	1	0	1	1	1	0	1	1	0	1	0	1
1210	0	0	1	79	1	26.67	3	1	1	0	0	0	0	0	0	0	0	0	0	38	0	1	0	0	0	3	1	0	0	1	0	0	2	2	2.88	56	0	1	0	1	1	0	0	1	1	0	1	0	0
1211	0	1	1	59	1	21.63	2	1	1	0	0	0	0	0	0	0	0	0	0	32	0	0	1	1	0	3	0	0	0	1	0	0	2	2	2.5	40	0	1	0	1	0	0	0	0	0	0	0	0	0
1212	0	0	1	48	0	24.51	0	0	0	0	0	0	0	0	0	0	0	0	0		0	1	0	0	0	3	0	0	0	0	0	0	1	2	3	48	1	1	0	1	1	0	0	1	0	1	1	1	1
1213	0	1	1	64	1	26.3	3	1	1	0	0	0	0	0	0	0	0	0	0	66	0	1	0	1	0	3	0	0	0	1	1	0	3	3	3	70	1	1	0	1	1	0	0	0	0	1	1	1	0
1214	0	0	1	73	1	21.93	0	0	1	0	0	0	0	0	0	0	0	0	0	67	0	0	0	1	0	3	0	0	3	0	0	0	1	1	3.5	22	0	1	0	1	1	0	0	0	0	1	1	0	0
1215	0	1	1	57	0	22.74	0	0	1	0	0	0	0	0	0	0	0	1	1	48	0	1	0	0	0	3	0	0	0	0	0	0	2	2	2.75	52	0	1	0	1	1	0	0	1	0	1	1	1	1
1216	0	1	1	55	1	23.48	0	0	1	0	1	0	1	0	0	0	1	0	0	68	0	1	0	0	0	2	0	0	0	0	0	0	1	1	2.5	22	1	0	0	1	0	0	0	1	0	0	0	0	1
1217	0	0	1	77	1	24.95	0	0	0	0	0	0	0	0	0	0	0	0	0	68	0	0	0	1	0	3	0	0	2	0	0	0	2	2	2.88	48	1	1	0	1	1	0	0	0	0	0	0	1	0
1218	0	1	1	81	1	24.22	3	1	1	0	0	0	0	0	0	0	0	0	0	36	0	1	0	0	0	2	1	0	0	1	0	0	1	1	3.5	18	0	1	0	1	1	0	0	0	1	0	1	0	0
1219	0	0	1	84	0	16.44	2	1	0	0	0	0	0	0	0	1	0	0	0	47	0	1	0	0	0	3	1	0	0	0	1	0	1	1	3	30	0	1	0	1	1	0	0	1	1	0	1	0	0
1220	0	0	1	65	1	21.01	2	1	1	0	0	0	0	1	0	0	0	0	0	27	0	0	0	1	0	3	0	0	0	0	0	0	1	1	3	26	0	1	0	1	1	0	1	0	1	0	1	1	1
1221	0	0	1	65	1	25.91	0	0	1	0	1	0	0	0	0	1	0	0	0	65	0	0	0	1	0	3	0	0	0	0	0	0	2	2	3.25	46	0	1	0	1	1	0	0	1	0	1	1	0	1
1222	0	1	1	72	1	28.08	0	0	1	0	0	0	0	0	0	0	0	0	0	66	0	1	0	0	0	3	0	0	0	0	0	0	1	1	3.5	26	0	1	1	1	1	0	0	1	0	1	1	1	1
1223	0	0	1	80	0	25.21	1	1	0	0	0	0	0	0	0	0	0	0	0	67	0	1	0	1	0	3	1	0	0	0	1	0	2	2	3	53	0	1	0	1	1	0	0	1	1	0	1	0	1
1224	0	0	1	47	1	25.95	2	1	0	0	1	0	0	0	0	0	0	0	0	45	0	1	0	0	0	2	0	0	0	0	1	0	1	1	3	15	0	1	0	1	1	0	0	1	1	0	1	0	0
1225	0	0	1	60	1	22.13	0	0	1	0	0	0	0	0	0	0	0	0	0	21	0	1	0	0	0	3	1	0	0	0	0	0	1	1	3	22	0	1	0	1	1	0	0	1	0	0	0	0	1
1226	0	0	1	72	1	21.55	3	1	1	0	1	0	0	0	0	0	0	0	0	51	0	0	0	1	0	3	1	0	0	1	0	0	1	1	3.5	22	0	1	0	1	1	0	0	1	1	0	1	0	1
1227	0	0	1	62	0	25.63	2	1	1	0	0	0	0	0	0	0	0	0	0	54	0	1	0	0	0	2	0	0	0	0	0	0	1	1	3.5	15	0	1	0	1	1	0	0	1	1	0	1	0	0
1228	0	0	1	75	1	24.01	2	1	0	0	0	0	0	0	0	0	0	0	0	63	0	1	0	0	0	1	0	0	0	0	0	0	1	1	2.5	12	1	1	0	1	1	0	0	1	1	0	1	0	0
1229	0	0	1	57	1	22.04	2	1	0	0	1	0	0	0	0	0	0	0	0	46	0	1	0	0	0	3	0	0	0	0	0	0	1	2	3.25	56	0	1	0	1	0	0	0	1	1	0	1	0	0
1230	0	0	1	56	1	23.74	3	1	0	0	1	0	0	0	0	0	0	0	0	44	0	1	0	0	0	3	1	0	0	0	0	0	1	2	3.13	48	1	1	0	1	0	0	1	1	0	0	0	0	1
1231	0	0	1	53	1	28.58	2	1	1	0	0	0	0	0	0	0	0	0	0	51	0	0	1	0	0	2	1	0	0	0	0	0	1	1	2.75	18	0	1	0	1	1	0	0	1	1	0	1	0	0
1232	0	0	1	43	1	28.52	3	1	0	0	1	0	0	0	0	0	0	0	0	51	0	0	0	1	0	2	0	0	0	1	0	0	1	1	3.5	18	0	1	0	1	0	0	0	1	1	0	1	0	0
1233	0	0	1	51	1	21.96	0	0	0	0	0	0	0	0	0	0	0	0	0	70	0	1	1	0	0	3	0	0	0	0	1	0	3	4	2.79	76	0	1	1	1	1	0	0	1	0	0	0	0	0
1234	0	1	1	72	1	25.71	2	1	1	0	1	0	0	0	0	0	1	0	0	42	0	1	0	0	0	1	0	0	0	0	1	0	1	1	2.5	12	0	1	0	1	1	0	0	1	0	0	0	0	0
1235	0	1	1	76	1	21.31	0	0	0	0	1	0	0	0	0	1	0	0	0	41	0	1	0	0	1	1	0	0	0	0	0	0	1	1	2.75	14	0	1	1	1	1	0	0	0	0	0	0	1	0
1236	0	0	1	72	1	21.36	2	1	0	0	1	0	0	0	1	0	0	0	0	45	0	0	1	1	0	3	0	0	0	0	0	0	2	2	2.75	32	0	1	0	1	1	0	0	1	1	0	1	0	0
1237	0	0	1	66	1	27.31	1	1	0	0	0	0	0	0	0	1	0	0	0	46	0	1	0	0	0	3	1	0	0	0	1	0	1	1	2.75	30	0	1	0	1	1	0	0	1	1	0	1	1	0
1238	0	1	1	73	0	23.8	1	1	1	0	0	0	0	0	0	0	0	1	1	52	0	1	1	0	0	3	0	0	0	0	1	0	2	2	3	44	0	1	1	1	1	0	0	1	0	1	1	0	1
1239	0	0	1	61	1	22.66	1	1	0	0	0	0	0	0	0	0	0	0	0	58	0	1	0	0	0	3	1	0	0	0	0	0	1	2	2.75	48	1	1	0	1	0	0	0	1	1	0	1	0	0
1240	0	0	1	71	1	20.76	2	1	1	0	1	0	0	0	0	0	0	0	0	55	0	1	0	1	0	2	0	0	0	0	0	0	3	3	3.08	58	0	1	0	1	1	0	0	1	1	0	1	0	0
1241	0	0	1	79	1	25.1	3	1	1	0	0	0	0	0	0	0	1	0	0	53	0	0	1	0	0	2	0	0	0	1	1	0	1	1	3	12	0	1	0	1	1	0	0	1	1	0	1	0	1
1242	0	0	1	81	0	26.16	2	1	0	0	0	0	0	0	0	0	0	0	0	47	0	1	1	1	0	3	1	1	0	0	0	0	3	4	2.75	136	0	1	0	1	1	0	0	1	1	0	1	0	0
1243	0	1	1	81	0	27.77	2	1	1	0	0	0	0	0	0	0	0	0	0	49	0	0	0	1	0	3	1	0	0	0	0	0	1	1	3	38	1	1	0	1	1	0	0	1	1	0	1	0	0
1244	0	1	1	52	1	24.46	3	1	0	0	1	0	0	0	0	0	0	0	0	39	0	1	0	0	0	2	0	0	0	0	0	0	1	1	3	15	0	1	0	1	1	0	0	0	0	0	0	0	0
1245	0	0	1	62	1	26.35	3	1	0	0	1	0	0	0	0	0	0	0	0	48	0	0	0	1	0	2	1	0	0	1	0	0	1	1	3	18	0	1	0	1	1	0	0	1	1	0	1	0	0
1246	0	0	1	59	1	24.91	3	1	0	0	1	0	0	0	0	0	0	0	0	46	0	0	0	1	0	3	1	0	0	0	1	0	1	1	3.5	34	0	1	0	1	0	1	0	1	0	0	0	0	1
1247	0	0	1	46	1	22.77	3	1	0	0	1	0	0	0	0	0	0	0	0	69	0	0	0	1	0	1	0	0	0	0	0	0	1	1	4	15	0	1	0	1	0	0	0	1	1	0	1	0	0
1248	0	0	1	79	0	24.35	1	1	1	0	0	0	0	0	0	0	1	0	0	72	0	0	0	1	0	3	1	0	0	1	0	0	1	1	3.5	30	0	1	0	1	1	0	0	0	0	0	0	0	0
1249	0	0	1	71	1	27.1	3	1	1	0	0	1	0	0	0	0	0	0	0	45	0	1	0	0	0	2	1	0	0	1	0	0	1	1	3	15	0	1	0	1	1	0	0	1	0	0	0	0	0
1250	0	0	1	45	1	25.26	3	1	0	0	1	0	0	0	0	0	0	0	0	61	0	1	0	0	0	3	0	0	0	1	1	0	1	2	3.25	56	0	1	0	1	0	0	0	1	1	0	1	0	0
1251	0	0	1	77	1	24.65	0	0	0	0	0	0	0	0	0	0	0	0	0	59	0	1	0	0	0	1	0	0	0	0	0	0	1	1	2.75	22	1	1	0	1	1	0	0	0	0	0	0	1	0
1252	0	0	1	72	0	22.83	3	1	1	0	0	0	0	0	0	0	0	0	0	35	0	1	0	0	0	3	0	0	0	1	0	0	1	1	3	15	0	1	0	1	1	0	0	1	0	0	0	0	0
1253	0	1	1	62	1	26.27	0	0	0	0	0	0	0	0	0	0	0	0	0	55	0	1	0	0	0	2	0	0	2	0	1	0	1	1	2.75	18	0	1	0	1	1	0	0	0	0	0	0	1	1
1254	0	0	1	72	1	24.34	2	1	1	0	0	0	0	0	0	0	0	0	0	58	1	0	1	1	0	3	0	0	0	0	0	0	3	4	3	112	1	1	0	1	1	0	0	1	1	0	1	0	0
1255	0	0	1	51	1	23.73	2	1	0	0	1	0	0	0	0	0	0	0	0	50	0	0	0	1	0	3	1	0	0	1	0	0	1	1	3.5	26	0	1	0	1	1	0	0	1	1	0	1	0	0
1256	0	0	1	57	1	25.06	3	1	1	0	1	0	0	0	0	0	1	0	0	48	0	1	0	0	0	2	1	0	0	0	1	0	1	1	3	22	0	1	0	1	1	0	0	1	1	0	1	0	0
1257	0	0	1	74	0	21.36	3	1	1	0	0	0	0	0	0	1	1	0	0	50	0	0	0	1	0	1	0	0	0	1	0	0	2	2	2.75	36	0	1	0	1	1	0	0	0	1	0	1	0	1
1258	0	0	1	53	1	25.2	0	0	0	0	1	0	0	0	0	0	0	0	0	25	0	0	1	0	0	1	0	0	0	0	0	0	1	1	3.5	22	0	1	0	1	1	0	0	1	1	0	1	0	0
1259	0	0	1	66	1	22.35	0	0	1	0	0	0	0	0	0	0	0	0	0	74	0	1	0	0	0	2	0	0	0	0	1	0	1	1	3	22	1	1	0	1	1	0	0	0	1	0	1	1	1
1260	0	0	1	54	1	24.21	0	0	1	0	0	0	0	0	0	0	0	0	0	62	0	0	0	1	0	3	0	0	0	0	0	0	1	1	3	38	1	1	0	1	1	0	0	0	0	0	0	0	1
1261	0	0	1	67	1	25.16	0	0	0	0	0	0	0	0	0	0	1	0	0	61	1	1	1	0	0	3	0	0	0	0	0	1	3	4	3.08	82	0	1	0	1	1	0	0	1	0	0	0	0	0
1262	0	1	1	75	0	23.61	2	1	1	0	0	0	0	0	0	1	0	0	0	51	0	0	1	0	1	3	0	0	0	0	0	0	1	1	3	26	0	1	0	1	1	0	0	1	0	1	1	0	0
1263	0	1	1	61	1	21.97	2	1	1	0	1	0	0	0	0	0	0	0	0	32	1	1	0	0	0	3	0	0	0	0	1	0	2	3	2.81	74	0	1	1	1	0	0	0	1	0	0	0	0	0
1264	0	0	1	49	1	22.91	3	1	0	0	1	0	0	0	0	0	0	0	0	51	0	1	1	0	0	3	0	0	0	1	1	0	2	3	3.38	70	1	1	0	1	0	0	0	1	1	0	1	0	0
1265	0	0	1	64	1	21.78	2	1	0	0	0	0	0	0	0	0	0	0	0	64	0	1	1	0	0	3	0	0	0	0	0	0	2	3	2.81	62	0	1	0	1	1	0	0	1	1	0	1	0	0
1266	0	0	1	71	1	24.01	3	1	0	0	1	0	0	0	0	0	0	0	0	48	0	1	0	1	0	3	1	1	0	1	0	0	2	2	3	68	1	1	0	1	1	0	0	1	1	0	1	0	0
1267	0	1	1	73	0	21.45	3	1	1	0	1	0	0	0	0	0	0	0	0	43	0	1	0	0	0	3	1	0	3	1	1	0	1	2	2.88	56	0	1	0	1	1	0	0	1	1	0	1	0	1
1268	0	0	1	46	1	26.64	3	1	0	0	1	0	0	0	0	0	0	0	0	43	0	1	0	0	0	3	1	0	0	1	1	0	1	2	3.25	52	0	1	0	1	0	0	0	1	1	0	1	0	0
1269	0	0	1	49	1	23.14	3	1	0	0	1	1	0	0	0	0	0	0	0	48	0	1	0	0	0	2	0	0	0	1	0	0	1	1	3.5	18	0	1	0	1	0	0	0	1	0	0	0	0	0
1270	0	0	1	48	0	22.43	1	1	0	0	0	0	0	0	0	0	0	0	0	63	0	1	0	0	0	3	0	0	0	0	0	0	1	2	2.88	44	0	1	0	1	1	0	0	1	1	0	1	0	1
1271	0	0	1	53	1	21.3	1	1	1	0	1	0	0	0	0	0	0	0	0	64	0	0	1	1	0	2	0	0	0	0	0	0	3	3	2.83	58	1	1	0	1	1	0	0	1	0	0	0	0	0
1272	0	0	1	61	1	25.1	3	1	1	0	1	0	0	0	0	0	0	0	0	45	0	1	0	0	0	3	1	0	1	1	1	0	1	2	3	60	0	1	1	1	0	0	0	1	1	0	1	0	0
1273	0	0	1	68	0	27.06	3	1	0	0	0	0	0	0	0	0	0	0	0	59	0	1	1	1	0	3	1	0	0	0	0	0	4	4	3	93	0	1	0	1	0	0	0	1	1	0	1	0	1
1274	0	0	1	62	0	23.61	0	0	1	0	0	0	0	0	0	0	0	0	0	68	0	1	1	0	0	3	0	0	0	0	0	0	2	3	2.88	59	1	1	0	1	1	0	0	0	0	0	0	1	1
1275	0	1	1	57	1	23.44	2	1	1	0	0	0	0	0	0	0	0	0	0	70	0	1	1	0	0	1	0	0	0	0	0	0	2	2	3	36	0	1	0	1	1	0	0	1	0	0	0	0	0
1276	0	0	1	32	1	24.45	0	0	0	0	0	1	0	0	0	0	0	0	0	68	1	0	0	0	1	0	0	0	0	0	0	0	1	1	3.5	12	1	0	0	1	1	0	0	0	0	0	0	1	0
1277	0	1	1	70	0	21.78	3	1	0	0	0	0	0	0	0	0	0	0	0	50	0	0	0	1	0	3	0	0	0	0	0	0	1	2	2.88	52	0	1	0	1	1	0	0	1	1	0	1	0	0
1278	0	1	1	54	1	21.47	0	0	1	0	1	0	0	0	0	0	1	0	0	60	0	1	0	0	0	3	1	1	1	0	0	0	1	1	2.5	30	0	1	0	1	1	0	0	1	1	0	1	0	0
1279	0	1	1	76	1	20.69	2	1	1	0	1	0	0	0	0	0	0	0	0	49	0	1	1	0	0	3	1	0	0	1	0	0	2	2	2.75	48	1	1	0	1	1	0	0	1	0	0	0	0	0
1280	0	0	1	41	1	30.1	3	1	0	0	1	0	0	0	0	0	0	0	0	48	0	0	0	1	0	3	1	0	0	1	0	0	1	1	4	38	0	1	0	1	0	0	0	0	1	0	1	0	0
1281	0	0	1	82	1	29.67	2	1	1	0	0	0	0	0	0	0	0	0	0	50	0	1	0	1	0	3	1	0	0	0	1	0	2	2	3	45	0	1	0	1	1	0	0	0	1	0	1	1	0
1282	0	0	1	45	1	24.76	0	0	1	0	0	0	0	0	0	0	0	0	0	73	0	0	0	1	0	3	1	0	0	0	0	0	1	1	2.75	22	1	1	0	1	1	0	0	0	0	0	0	1	0
1283	0	0	1	71	0	20.82	0	0	1	0	0	0	0	0	0	0	0	0	0	72	0	1	0	0	0	3	0	0	0	0	0	0	1	1	2.75	26	0	1	0	1	1	0	0	0	0	0	0	1	0
1284	0	1	1	74	1	24.51	0	0	1	1	0	0	0	0	0	0	0	0	0	54	0	1	0	0	0	3	0	0	2	0	0	0	1	1	3	38	0	1	0	1	1	0	0	1	1	0	1	0	0
1285	0	1	1	71	0	26.92	0	0	1	1	1	0	0	0	0	1	0	1	1	58	0	1	0	0	0	2	0	0	0	0	0	0	1	1	2.75	22	0	1	0	1	1	0	0	1	0	0	0	0	0
1286	0	0	1	77	1	25.4	3	1	1	0	0	0	0	0	0	0	0	0	0	69	0	1	0	0	0	3	1	0	0	0	0	0	1	2	2.75	60	0	1	0	1	1	0	0	1	1	0	1	0	0
1287	0	0	1	72	0	25.97	2	1	0	0	0	0	0	0	0	1	0	0	0	45	0	1	0	0	1	3	0	0	0	0	0	0	1	1	3	26	0	1	0	1	1	0	0	1	1	0	1	0	0
1288	0	0	1	79	1	20	3	1	0	0	1	0	0	0	0	0	0	0	0	49	0	0	0	1	0	3	1	0	2	1	0	0	1	1	3	38	0	1	0	1	1	0	0	1	1	0	1	0	0
1289	0	1	1	87	0	25.29	0	0	1	0	0	0	0	0	0	0	0	0	0	69	0	1	0	0	0	3	0	0	0	0	0	0	1	2	2.5	44	1	1	0	0	0	1	1	1	1	1	1	0	0
1290	0	1	1	59	0	26.66	1	1	0	1	0	0	0	0	0	0	0	0	0	68	0	1	1	1	0	3	0	0	0	0	1	0	3	5	2.71	150	0	1	1	1	0	0	0	1	0	0	0	0	0
1291	0	1	1	46	1	25.06	3	1	0	0	1	0	0	0	0	0	0	0	0	44	0	1	0	1	0	3	1	0	2	1	1	0	2	3	3.25	82	1	1	0	1	1	0	1	1	1	0	1	0	0
1292	0	0	1	58	1	23.51	2	1	0	0	0	0	0	0	0	0	0	0	0	50	0	0	1	0	0	3	1	0	0	1	0	0	1	1	2.5	30	1	1	0	1	0	0	0	1	1	0	1	0	0
1293	0	1	1	71	0	20.93	3	1	1	0	0	0	0	0	0	0	0	0	0	35	0	1	0	1	0	3	1	0	2	0	1	0	3	4	2.88	108	0	1	0	1	1	0	0	1	1	0	1	0	0
1294	0	0	1	43	1	25.8	3	1	0	0	1	0	0	0	0	0	0	0	0	49	0	1	0	0	0	3	1	0	0	1	1	0	1	1	3.5	22	0	1	0	1	0	0	0	1	1	0	1	0	0
1295	0	0	1	59	1	23.62	3	1	1	0	0	1	0	0	0	0	0	0	0	53	0	0	0	1	0	2	1	0	0	1	0	0	1	1	2.5	14	0	1	0	1	1	0	0	1	1	0	1	0	0
1296	0	0	1	78	0	24.88	3	1	1	0	0	0	0	0	0	0	0	0	0	48	0	0	1	0	0	3	0	0	0	1	1	0	1	1	2.75	26	0	1	0	1	1	0	0	1	1	0	1	0	0
1297	0	1	1	53	1	27.61	1	1	1	0	0	1	0	0	0	0	0	0	0	54	0	0	0	1	0	3	0	0	0	0	1	0	1	1	2.75	30	0	1	0	1	0	0	0	1	0	1	1	1	0
1298	0	0	1	55	1	22.97	2	1	0	0	0	0	0	0	0	0	1	0	0	40	0	1	0	0	0	2	0	0	2	0	1	0	1	1	2.75	22	0	1	1	1	1	0	0	1	1	0	1	0	0
1299	0	0	1	47	1	27.76	2	1	1	0	1	1	0	0	0	0	0	0	0	65	0	0	0	1	0	3	0	0	0	0	0	0	1	1	3	30	1	1	0	1	0	0	0	1	1	0	1	0	0
1300	0	1	1	72	1	27.07	0	0	0	1	0	1	0	0	0	0	0	0	0	74	0	1	0	0	1	3	0	0	0	0	0	0	1	1	3	38	1	1	0	1	1	0	0	0	0	0	0	1	0
1301	0	1	1	78	1	24.22	1	1	1	0	0	0	0	1	0	0	1	0	0	52	0	0	0	1	0	1	0	0	0	0	0	0	2	2	3.75	36	1	1	0	1	1	0	0	1	1	0	1	0	0
1302	0	0	1	57	1	26.77	0	0	1	0	0	0	0	0	0	1	0	0	0	64	0	1	0	1	0	3	1	0	0	0	0	0	2	2	3.25	56	1	1	0	1	0	0	0	0	0	0	0	1	0
1303	0	0	1	67	0	20.61	0	0	0	0	0	0	0	0	0	0	0	0	0	74	0	0	1	1	0	1	0	0	0	0	0	0	2	2	3.13	27	0	1	0	1	1	0	0	1	0	0	0	0	1
1304	0	0	1	34	1	33.8	2	1	0	0	1	0	0	0	0	0	0	0	0	48	0	0	0	1	0	3	1	0	0	1	1	0	1	2	4	48	0	1	0	1	0	0	0	1	1	0	1	0	0
1305	0	0	1	52	1	23.31	2	1	0	0	1	0	0	0	0	0	0	0	0	52	1	1	0	1	0	3	1	0	0	0	1	0	3	3	3.33	64	0	1	0	1	0	0	0	1	1	0	1	0	0
1306	0	1	1	61	1	19.53	3	1	0	1	1	0	0	0	0	0	0	0	0	52	0	0	0	1	0	3	1	0	0	0	0	0	1	1	3	38	0	1	1	1	0	0	0	1	0	0	0	0	0
1307	0	0	1	44	1	25.26	1	1	0	0	1	0	0	0	0	0	0	0	0	56	0	1	0	0	0	1	0	0	0	0	0	0	1	1	3.5	15	0	0	0	1	0	0	0	1	0	0	0	0	0
1308	0	1	1	76	1	26.27	1	1	1	0	0	0	0	0	0	0	0	0	0	47	0	1	0	0	0	1	0	0	0	0	1	0	1	1	2.75	26	0	1	0	1	1	0	0	0	0	1	1	1	0
1309	0	0	1	82	0	22.22	3	1	1	0	0	0	0	0	0	0	0	0	0	38	0	1	0	0	0	3	0	0	0	0	1	0	1	1	3	34	0	1	0	1	1	0	0	1	0	0	0	0	0
1310	0	0	1	50	1	27.17	0	0	1	0	1	0	0	0	0	0	0	0	0	68	0	1	1	1	0	3	1	1	0	0	1	0	4	5	2.81	126	0	1	0	1	1	0	0	1	1	0	1	1	1
1311	0	1	1	78	0	21.81	2	1	1	0	0	0	0	0	0	1	0	0	0	49	0	0	0	1	1	1	0	0	0	0	1	0	1	1	3.5	15	0	1	0	1	1	0	0	1	0	0	0	0	1
1312	0	0	1	60	1	29.62	0	0	1	0	1	0	0	0	0	0	1	0	0	70	0	1	0	0	0	1	0	0	0	0	0	0	2	2	3.38	32	1	1	0	1	1	0	0	0	0	1	1	1	0
1313	0	1	1	50	1	24	2	1	1	0	1	0	0	0	0	0	0	0	0	52	0	1	1	0	0	3	1	0	0	0	0	0	2	3	2.63	70	1	1	0	1	0	0	0	1	0	0	0	0	0
1314	0	0	1	59	1	28.2	2	1	0	0	0	0	0	0	0	1	0	0	0	55	0	0	0	1	1	3	1	1	0	1	0	0	1	1	4	38	0	1	1	1	0	0	0	1	1	0	1	0	0
1315	0	0	1	62	1	22.79	0	0	0	0	0	0	0	0	0	0	0	0	0	68	1	1	0	0	0	3	0	0	0	0	1	0	2	2	3	30	0	1	0	1	1	0	0	0	0	0	0	1	0
1316	0	0	1	80	0	26.37	1	1	1	0	0	0	0	0	0	0	0	0	0	64	0	1	0	0	0	1	0	0	0	0	0	0	1	1	3	12	0	1	0	1	1	0	0	1	0	0	0	0	0
1317	0	0	1	53	0	24.24	2	1	0	0	0	0	0	0	0	0	0	0	0	69	0	1	0	1	0	3	0	0	0	0	1	0	2	3	3.06	98	1	1	0	1	0	0	0	1	1	0	1	0	0
1318	0	1	1	77	0	26.14	1	1	1	0	0	0	0	0	0	0	0	0	0	70	0	1	1	0	0	3	0	0	0	0	0	0	2	3	3.44	59	1	1	0	1	0	0	0	1	0	0	0	0	0
1319	0	1	1	66	1	22.04	1	1	1	0	0	0	0	0	0	1	0	1	1	45	0	0	1	0	0	2	0	0	0	0	0	0	1	1	2.75	22	0	1	0	1	1	0	0	1	1	0	1	0	0
1320	0	1	1	69	1	24.45	1	1	1	0	0	0	0	0	0	0	0	0	0	66	0	0	1	0	0	1	0	0	0	0	0	0	1	1	3	15	0	1	0	1	1	0	0	1	1	0	1	0	0
1321	0	0	1	47	1	22.27	3	1	0	0	1	0	0	0	0	0	0	0	0	54	0	0	0	1	0	2	0	0	0	1	1	0	1	1	4	22	0	1	0	1	1	0	0	1	1	0	1	0	0
1322	0	0	1	56	0	29.43	1	1	1	0	0	0	0	0	0	0	0	0	0	55	0	1	1	0	0	3	0	0	0	0	1	0	2	4	3	88	0	1	1	1	0	0	0	1	1	0	1	0	0
1323	0	0	1	61	1	22.95	2	1	0	0	1	0	1	0	0	0	0	0	0	53	0	1	1	0	0	2	0	0	3	0	1	0	2	2	3.25	30	0	1	1	1	1	0	0	1	1	0	1	0	0
1324	0	1	1	72	0	27.48	1	1	1	0	0	0	0	0	0	0	0	0	0	58	0	1	0	0	0	3	0	0	0	0	0	0	1	2	2.75	52	0	1	0	1	1	0	0	1	1	0	1	0	0
1325	0	1	1	77	0	16.02	3	1	1	0	0	0	1	0	0	0	0	0	0	36	0	1	1	0	0	1	1	0	0	1	0	0	2	2	2.88	30	0	1	0	1	1	0	1	0	0	0	0	0	0
1326	0	1	1	73	0	24.31	3	1	1	0	0	0	0	0	0	0	0	0	0	45	0	0	0	1	0	3	1	0	0	0	1	0	1	1	3	34	0	1	1	1	1	0	0	1	0	0	0	0	0
1327	0	1	1	78	0	21.83	2	1	0	0	0	0	0	0	0	0	0	0	0	39	0	1	0	0	0	3	0	0	0	0	1	0	1	2	2.75	64	0	1	0	1	1	0	0	1	1	0	1	0	0
1328	0	0	1	61	1	23.8	3	1	1	0	0	0	0	0	0	1	0	0	0	51	0	0	0	1	0	3	1	0	0	1	0	0	1	1	3	26	0	1	0	1	0	0	0	1	1	0	1	0	0
1329	0	1	1	65	0	23.94	1	1	1	0	0	0	0	0	0	0	0	0	0	72	0	1	1	0	0	3	0	0	0	0	0	0	2	2	2.5	38	0	1	0	1	1	0	0	0	0	1	1	0	0
1330	0	1	1	54	1	16.8	1	1	1	0	0	0	0	0	0	0	0	1	1	43	0	1	0	1	0	3	0	0	2	0	0	0	3	4	2.92	83	0	1	0	1	1	0	0	1	0	1	1	1	1
1331	0	1	1	71	0	28.95	0	0	1	0	0	0	0	0	0	1	0	0	0	67	0	1	0	0	1	0	0	0	0	0	0	0	1	1	3	12	1	1	0	1	1	0	0	1	1	0	1	0	0
1332	0	0	1	69	1	25.53	0	0	1	0	0	0	0	0	0	0	0	0	0	64	0	0	0	1	1	0	0	0	0	0	0	0	1	1	2.75	12	1	1	0	1	1	0	0	1	1	0	1	0	0
1333	0	0	1	54	1	19.96	0	0	0	0	1	0	0	0	0	0	0	0	0	43	0	1	1	0	0	3	1	1	0	0	0	0	2	2	2.75	60	1	1	1	1	1	0	0	0	1	0	1	0	0
1334	0	1	1	70	0	25.58	1	1	1	0	0	0	0	0	0	0	0	0	0	64	0	1	0	0	0	1	0	0	0	0	0	0	1	1	2.75	22	1	1	0	1	1	0	0	1	1	0	1	0	0
1335	0	0	1	73	0	28.25	3	1	0	0	0	0	0	0	0	0	0	0	0	49	0	0	0	1	0	2	1	0	0	1	0	0	1	1	4	15	0	1	0	1	1	0	0	1	1	0	1	0	0
1336	0	0	1	70	1	23.88	2	1	0	0	0	0	0	0	0	0	0	0	0	45	0	0	0	1	0	1	0	0	0	0	0	0	1	1	3	15	0	1	0	1	1	0	0	1	1	0	1	0	1
1337	0	0	1	43	1	26.89	2	1	1	0	1	0	0	0	0	0	0	0	0	61	0	1	0	0	0	3	0	0	0	0	0	0	1	1	4	22	1	1	0	1	0	0	0	1	1	0	1	0	1
1338	0	0	1	60	1	26.77	0	0	0	0	1	0	0	0	0	0	0	0	0	75	0	1	0	0	0	3	0	0	0	0	0	0	1	1	3.5	22	1	1	0	1	1	0	0	1	0	0	0	0	0
1339	0	0	1	70	1	23.8	2	1	1	0	1	0	0	0	0	0	0	0	0	54	0	1	0	1	0	3	1	0	0	0	0	0	2	2	3.13	36	0	1	1	1	1	0	0	0	1	0	1	0	0
1340	0	0	1	73	0	24.03	3	1	0	0	0	0	0	0	0	0	0	0	0	37	0	1	0	0	0	3	0	0	0	1	0	0	1	1	3	30	0	1	0	1	1	0	0	1	0	0	0	0	0
1341	0	1	1	79	1	23.44	3	1	0	0	0	0	0	0	0	1	0	0	0	48	0	0	0	1	0	2	1	1	0	1	0	0	1	1	3	22	0	1	0	1	1	0	0	1	1	0	1	0	0
1342	0	0	1	78	1	24.61	1	1	0	0	0	0	0	0	0	1	0	0	0	84	0	1	0	0	0	3	0	0	0	0	0	0	1	1	3	38	0	1	0	1	1	0	0	0	0	0	0	0	1
1343	0	0	1	74	0	24.97	3	1	0	0	0	0	0	0	0	0	0	0	0	30	0	1	0	0	0	3	1	0	0	1	0	0	1	2	2.75	60	0	1	0	1	1	0	0	1	1	0	1	0	0
1344	0	1	1	75	1	18.08	1	1	1	0	0	0	0	0	0	0	0	0	0	54	0	0	0	1	0	1	0	0	0	0	0	0	1	1	2.5	18	0	1	0	1	1	0	0	0	0	0	0	1	1
1345	0	1	1	65	1	24.99	0	0	1	1	0	1	0	0	0	0	0	0	0	70	0	1	0	0	0	1	0	0	0	0	0	0	1	1	3	18	1	1	0	1	1	0	0	0	0	1	1	1	0
1346	0	0	1	71	0	24.46	0	0	0	0	0	0	0	0	0	0	0	0	0	69	0	1	0	1	0	3	0	0	2	0	0	0	2	2	3.25	56	0	1	1	1	1	0	0	1	0	0	0	1	1
1347	0	1	1	40	1	28.74	3	1	0	0	1	0	0	0	0	0	0	0	0	53	0	0	0	1	0	2	0	0	0	1	0	0	1	1	2.5	18	0	1	0	1	0	0	0	1	1	0	1	0	0
1348	0	0	1	50	1	27.1	3	1	0	0	1	0	0	0	0	0	0	0	0	54	0	1	1	0	0	3	0	0	0	1	1	0	2	2	3.25	33	0	1	0	1	1	0	0	1	1	0	1	0	0
1349	0	1	1	64	1	25.71	3	1	0	0	0	0	0	0	0	0	0	0	0	26	0	0	0	1	0	3	1	0	0	1	0	0	1	1	2.75	30	0	1	0	1	1	0	0	1	0	0	0	0	0
1350	0	1	1	57	0	19.77	0	0	0	0	0	0	0	0	0	0	0	0	0	38	0	1	0	1	0	3	0	0	0	0	0	0	2	2	2.75	52	0	1	1	1	1	0	0	1	1	0	1	0	1
1351	0	1	1	61	1	24.91	3	1	0	0	0	0	0	0	0	0	0	0	0	46	0	0	0	1	0	3	1	0	0	1	0	0	1	2	2.88	48	0	1	0	1	1	0	0	1	0	0	0	0	0
1352	0	0	1	72	1	25.21	2	1	0	0	0	0	0	0	0	0	0	0	0	40	0	1	0	1	0	3	1	1	3	0	0	1	2	2	3.5	60	0	1	1	1	0	0	0	1	1	0	1	0	0
1353	0	0	1	78	1	23.34	2	1	1	0	0	0	0	0	0	0	1	0	0	60	0	0	1	1	0	1	0	0	0	0	0	0	2	2	2.75	36	0	1	1	1	1	0	0	1	1	0	1	0	0
1354	0	0	1	62	1	19.96	3	1	1	0	1	0	0	0	0	0	0	0	0	49	0	1	1	0	0	3	1	0	0	1	0	0	2	2	2.63	48	0	1	0	1	1	0	0	1	1	0	1	0	0
1355	0	1	1	62	1	24.86	2	1	0	0	0	0	0	0	0	0	0	0	0	48	0	1	1	0	0	3	0	0	2	0	0	0	2	2	2.5	52	0	1	0	1	0	0	0	1	0	0	0	0	1
1356	0	1	1	64	1	35.16	1	1	0	0	1	0	1	0	0	0	0	0	0	65	0	1	0	0	0	3	0	0	0	0	0	0	1	2	2.63	48	1	1	0	1	0	0	0	1	1	0	1	0	0
1357	0	0	1	51	1	22.14	0	0	1	0	0	0	0	0	0	0	0	0	0	63	0	1	0	0	0	1	0	0	0	0	0	0	1	1	2.75	22	0	1	0	1	1	0	0	0	0	0	0	1	0
1358	0	1	1	66	0	25.25	0	0	0	0	0	0	0	0	0	0	1	0	0	62	0	0	1	0	0	3	0	0	0	0	0	0	1	1	2.75	30	1	1	0	1	1	0	0	0	0	0	0	1	0
1359	0	0	1	76	1	21.26	0	0	1	0	0	0	0	0	0	1	0	0	0	59	0	0	0	1	1	3	0	0	0	0	0	0	1	1	3.5	26	1	1	0	1	1	0	0	0	0	0	0	1	1
1360	0	1	1	70	0	24.24	3	1	1	0	0	0	0	0	0	0	0	0	0	53	0	0	0	1	0	3	0	0	0	0	0	0	1	1	3	38	0	1	0	1	0	0	0	1	1	0	1	0	0
1361	0	0	1	69	0	27.95	0	0	1	0	0	1	0	0	0	0	0	0	0	64	0	1	1	1	0	3	0	0	0	0	0	0	3	4	2.92	104	0	1	0	1	1	0	0	1	0	1	1	0	0
1362	0	1	1	56	1	21.87	3	1	0	0	1	0	0	0	0	0	0	0	0	65	0	0	0	1	0	3	1	0	0	1	0	0	1	1	3	26	0	1	0	1	1	0	0	1	1	0	1	0	0
1363	0	1	1	59	1	24.09	3	1	0	0	0	0	0	0	0	0	0	0	0	65	0	0	0	1	0	2	0	0	0	1	0	0	1	1	4	18	0	1	0	1	1	0	0	1	1	0	1	0	0
1364	0	0	1	70	1	26.67	1	1	0	0	1	0	0	0	0	0	0	0	0	44	0	0	0	1	0	2	0	0	3	0	0	0	2	2	3.25	33	0	1	0	1	1	0	0	0	1	0	1	1	0
1365	0	0	1	64	0	24.12	3	1	1	0	0	0	0	0	0	0	0	0	0	50	0	1	0	0	0	3	1	0	0	1	0	0	1	1	3.5	22	0	1	0	1	0	0	0	1	1	0	1	0	1
1366	0	1	1	61	1	25.53	0	0	1	0	0	0	0	0	0	0	0	0	0	71	1	0	0	0	0	3	0	0	0	0	0	0	1	1	3.5	18	1	1	0	1	1	0	0	1	1	0	1	0	0
1367	0	0	1	57	1	23.71	3	1	1	0	0	0	0	0	0	0	0	0	0	49	0	1	0	0	0	3	1	1	0	1	0	0	1	1	3.5	15	0	1	0	1	1	0	0	1	1	0	1	0	0
1368	0	1	1	71	0	20.31	0	0	0	0	1	0	0	0	0	0	0	0	0	50	0	0	1	1	0	3	1	0	0	0	0	0	2	3	2.88	102	0	1	1	1	1	0	0	1	1	0	1	0	0
1369	0	0	1	71	0	22.64	1	1	0	0	0	0	0	0	0	0	0	0	0	70	0	1	0	0	0	1	0	0	0	0	0	0	1	1	3	18	1	1	0	1	1	0	0	1	1	0	1	0	0
1370	0	0	1	64	1	24.46	2	1	0	0	1	0	0	0	0	0	0	0	0	58	0	0	0	1	0	3	0	0	2	0	0	0	1	1	4	26	1	1	0	1	1	0	0	1	1	0	1	0	0
1371	0	0	1	74	1	25.79	0	0	1	0	0	0	0	0	0	0	0	0	0	67	0	1	0	0	0	0	0	0	0	0	0	0	1	1	3	18	0	1	0	1	1	0	0	1	0	0	0	1	0
1372	0	0	1	66	0	22.35	2	1	1	0	0	0	0	0	0	0	0	0	0	63	0	0	1	0	0	1	0	0	0	0	0	0	1	1	2.5	18	0	1	0	1	0	0	0	1	1	0	1	0	0
1373	0	0	1	72	1	23.63	3	1	1	0	0	0	0	0	0	0	0	0	0	54	0	0	0	1	0	3	0	0	0	1	1	0	1	1	3.5	26	0	1	0	1	1	0	0	1	0	0	0	0	0
1374	0	0	1	50	1	24.22	2	1	0	0	1	0	0	0	0	0	0	0	0	46	0	0	1	0	0	3	1	0	0	1	0	0	1	1	3	18	0	1	0	1	1	0	0	1	1	0	1	0	0
1375	0	0	1	80	0	20.63	0	0	1	0	0	0	0	0	0	0	0	0	0	72	0	1	0	0	0	2	0	0	0	0	0	0	1	1	2.75	22	1	1	0	1	1	0	0	0	0	1	1	0	0
1376	0	1	1	72	0	24.44	1	1	0	0	0	0	0	0	0	0	0	0	0	68	0	1	0	0	0	3	0	0	0	0	0	0	1	1	2.75	26	0	1	0	1	0	0	0	1	0	0	0	0	0
1377	0	0	1	48	1	24.31	2	1	0	0	1	0	0	0	0	0	0	0	0	70	0	1	0	0	0	1	0	0	0	0	0	0	1	1	3	15	0	1	0	1	1	0	0	1	1	0	1	0	0
1378	0	0	1	56	1	24.58	0	0	0	0	1	0	0	0	0	0	0	0	0	69	0	1	0	0	0	1	0	0	0	0	0	0	1	1	3.5	15	1	1	0	1	1	0	0	0	0	0	0	1	0
1379	0	0	1	63	1	22.98	3	1	0	0	1	0	0	0	0	0	1	0	0	32	0	1	0	0	0	3	0	0	0	0	0	0	1	1	3.5	34	0	1	0	1	1	0	0	1	1	0	1	0	0
1380	0	0	1	56	1	28.27	1	1	0	0	0	0	0	0	0	0	0	0	0	71	0	1	1	0	0	3	0	0	0	0	0	0	2	2	3.25	52	1	1	0	1	1	0	0	0	0	0	0	1	1
1381	0	1	1	77	0	20.28	0	0	1	0	0	0	0	0	0	0	0	0	0	63	0	0	1	1	0	1	0	0	0	0	0	0	2	2	3	48	0	1	0	1	1	0	0	0	0	0	0	1	0
1382	0	1	1	63	1	23.73	0	0	0	0	0	0	1	0	0	0	0	0	0	63	1	0	0	0	0	3	0	0	0	0	0	0	1	1	3	38	0	1	0	1	0	0	0	1	1	0	1	0	0
1383	0	1	1	55	1	21.01	3	1	0	0	1	0	0	0	0	0	0	0	0	40	0	1	0	0	0	3	1	0	0	0	0	0	1	1	2.5	22	0	1	0	1	1	0	1	1	1	0	1	0	0
1384	0	0	1	49	1	24.86	2	1	0	0	0	0	0	0	0	0	0	0	0	41	0	1	0	0	0	3	1	0	0	1	0	0	1	1	3	26	0	1	0	1	0	0	0	1	1	0	1	0	0
1385	0	0	1	77	1	21.08	3	1	0	0	0	0	0	0	0	0	0	0	0	55	0	0	0	1	0	3	1	0	0	0	0	0	1	1	3	22	0	1	0	1	0	0	0	1	1	0	1	0	0
1386	0	1	1	63	1	28.37	3	1	0	0	1	0	0	0	0	0	0	0	0	48	0	1	1	0	0	3	1	0	0	1	0	0	2	2	3	40	1	1	0	1	0	0	0	1	1	0	1	0	0
1387	0	0	1	37	1	26.32	0	0	1	0	0	1	0	0	0	1	0	0	0	63	0	0	0	1	1	3	0	0	0	0	0	0	2	2	3	56	0	1	0	1	0	0	0	1	0	0	0	1	0
1388	0	1	1	56	1	18.5	3	1	1	1	1	0	0	0	0	0	0	1	1	46	0	0	0	1	0	3	1	0	0	1	0	0	1	1	2.75	18	0	1	0	1	1	0	0	1	1	0	1	0	0
1389	0	0	1	49	1	34.29	3	1	1	0	1	0	0	0	0	0	0	0	0	43	0	0	0	1	0	3	1	0	0	1	0	0	1	1	3.5	18	0	1	0	1	1	0	1	1	1	0	1	0	0
1390	0	0	1	56	1	21.97	1	1	1	0	0	0	0	0	0	0	0	0	0	70	0	1	0	0	0	3	0	0	0	0	0	0	1	1	3.5	26	0	1	0	1	0	0	0	1	1	0	1	0	0
1391	0	0	1	61	1	26.7	3	1	0	0	0	0	0	0	0	0	0	0	0	56	0	0	0	1	0	2	1	0	0	1	0	0	1	1	3	15	0	1	0	1	0	0	0	1	1	0	1	0	0
1392	0	0	1	57	1	19.96	2	1	0	0	1	0	0	0	0	0	0	0	0	50	0	1	0	0	0	1	0	0	0	0	0	0	1	1	3	22	0	1	0	1	0	0	0	1	1	0	1	0	0
1393	0	1	1	63	1	24.51	0	0	1	0	1	0	0	0	0	0	0	0	0	60	0	0	1	0	0	1	0	0	0	0	0	0	1	1	2.5	14	1	1	0	1	1	0	0	1	0	1	1	0	0
1394	0	0	1	64	1	23.53	0	0	0	0	0	0	1	0	0	0	0	0	0	38	0	1	0	0	0	1	0	0	0	0	0	0	1	1	3	18	0	1	0	1	1	0	1	1	0	0	0	0	0
1395	0	0	1	49	1	24.54	2	1	1	0	0	0	0	0	0	0	0	0	0	66	0	1	0	0	0	1	0	0	0	0	0	0	1	1	4	18	1	1	0	1	0	0	0	1	1	0	1	0	0
1396	0	0	1	49	1	23.59	3	1	0	0	0	0	0	0	0	1	0	0	0	50	0	1	0	0	1	3	1	0	0	1	0	0	1	1	2.75	30	0	1	1	1	0	0	0	1	1	0	1	0	0
1397	0	0	1	72	1	25.56	3	1	0	0	0	0	0	0	0	0	1	0	0	35	0	1	0	1	0	3	0	0	0	1	1	0	2	3	2.81	86	0	1	1	1	1	0	0	1	1	0	1	0	0
1398	0	0	1	77	1	30.26	0	0	1	0	0	0	0	0	0	0	0	0	0	70	0	1	0	0	0	2	0	0	3	0	0	0	1	1	3.5	15	0	1	0	1	1	0	0	1	0	0	0	1	1
1399	0	0	1	34	1	25.25	3	1	1	0	1	0	0	0	0	0	0	0	0	30	0	1	0	0	0	1	0	0	0	0	0	0	1	1	3.5	18	0	1	0	1	0	0	0	1	0	0	0	0	0
1400	0	0	1	66	1	25.95	2	1	0	0	0	0	0	0	0	0	0	0	0	50	0	1	0	0	0	2	0	0	0	0	0	0	1	1	3.5	12	1	1	0	1	0	0	0	1	1	0	1	0	0
1401	0	0	1	72	1	23.02	1	1	0	0	0	0	0	0	0	0	0	0	0	74	0	1	0	1	0	3	0	0	0	0	0	0	2	3	2.81	74	0	1	1	1	1	0	0	0	1	1	1	0	0
1402	0	0	1	59	1	27.79	0	0	0	0	0	0	0	0	0	0	0	0	0	72	0	1	0	0	0	3	0	0	0	0	1	0	1	1	3.5	26	1	1	0	1	1	0	0	1	1	0	1	0	0
1403	0	0	1	75	0	22.5	1	1	1	0	0	0	0	0	0	0	0	0	0	69	0	1	0	0	0	1	0	0	0	0	0	0	1	1	2.5	22	0	1	0	1	1	0	0	1	0	1	1	0	1
1404	0	0	1	75	1	20	3	1	0	0	0	0	0	0	0	0	0	0	0	50	0	1	0	1	0	3	1	1	0	0	0	0	4	4	2.75	128	1	1	1	1	1	0	0	1	1	0	1	0	0
1405	0	0	1	66	1	22.86	3	1	0	0	0	0	0	0	0	0	0	0	0	55	0	0	0	1	0	3	0	0	0	0	1	0	1	1	2.5	26	0	1	0	1	0	0	0	1	1	0	1	0	0
1406	0	1	1	62	0	23.92	3	1	0	0	0	0	0	0	0	0	0	1	1	46	0	0	0	1	0	1	0	0	0	0	0	0	1	1	2.5	22	0	1	0	1	1	0	0	1	1	0	1	0	0
1407	0	0	1	77	1	23.69	0	0	1	0	0	1	0	0	0	0	0	0	0	67	0	1	0	0	0	3	0	0	0	0	0	0	1	1	2.5	30	1	1	0	1	1	0	0	1	0	0	0	1	1
1408	0	0	1	69	0	22.48	0	0	0	0	0	0	0	0	0	0	0	0	0	75	0	0	0	1	0	1	0	0	0	0	0	0	1	1	4	18	1	1	0	1	1	0	0	1	0	0	0	0	0
1409	0	0	1	58	0	27.24	1	1	1	0	0	0	0	0	0	0	0	0	0	68	0	1	0	0	0	1	0	0	0	0	0	0	1	1	3.5	18	1	1	0	1	1	0	0	0	1	0	1	0	0
1410	0	0	1	60	0	22.95	0	0	0	0	0	0	0	0	0	1	0	0	0	54	0	1	0	0	0	3	0	0	0	0	0	0	1	2	2.75	44	1	1	0	1	1	0	0	1	1	0	1	0	1
1411	0	0	1	58	1	22.65	1	1	0	0	1	0	0	0	0	0	0	0	0	70	0	0	0	1	0	1	0	0	0	0	0	0	1	1	3	15	0	1	0	1	0	0	0	1	1	0	1	0	0
1412	0	1	1	45	1	32.19	3	1	1	0	1	0	0	0	0	1	0	0	0	45	0	1	0	0	1	3	1	0	0	1	1	0	1	1	3	38	1	1	1	1	0	0	0	1	0	1	1	1	0
1413	0	0	1	83	0	18.29	0	0	1	0	1	0	0	0	0	0	0	0	0	65	0	1	0	1	0	3	0	0	0	0	0	0	2	2	3.13	52	0	1	0	1	1	0	0	1	1	0	1	0	0
1414	0	1	1	57	1	23.66	0	0	1	0	0	0	0	0	0	0	1	0	0	68	0	1	0	0	0	2	0	0	3	0	0	0	1	1	3	18	0	1	0	1	1	0	0	1	0	1	1	0	0
1415	0	0	1	76	0	22.6	3	1	1	0	0	0	0	0	0	0	0	0	0	66.2	0	1	0	0	0	1	0	0	1	1	1	0	1	1	2.75	18	1	1	0	1	1	0	0	1	0	1	1	0	0
1416	0	0	1	72	0	14.57	2	1	0	0	0	0	0	0	0	0	1	0	0	55.6	0	0	1	0	0	1	0	0	1	0	0	0	1	1	2.75	22	1	1	0	1	1	0	0	1	0	0	0	0	0
1417	0	0	1	57	1	29.15	1	1	0	0	0	0	0	0	0	0	0	0	0	59.3	0	1	0	0	0	2	0	0	1	1	0	0	1	1	3	18	1	0	1	1	1	1	0	1	0	1	1	0	0
1418	0	0	1	78	1	27.84	0	0	1	0	1	0	1	0	0	0	0	0	0	51.5	0	1	0	0	0	0	0	0	0	0	0	0	1	1	3.5	15	1	1	0	1	1	0	1	1	0	1	1	0	0
1419	0	1	1	63	0	27.63	2	1	1	0	1	0	0	0	0	0	0	1	1	65	0	1	0	0	0	2	0	0	3	1	0	0	1	2	2.5	60	0	1	0	1	1	0	0	0	0	1	1	0	0
1420	0	0	1	65	1	26.04	0	0	1	0	1	0	0	0	0	0	0	0	0	71	0	0	1	0	0	2	0	0	1	0	1	0	1	1	2.5	26	1	1	0	1	1	0	0	1	0	1	1	0	0
1421	0	0	1	72	1	29.72	0	0	1	0	0	0	0	0	0	0	0	0	0	57.8	0	0	0	1	0	1	0	0	1	0	1	0	1	1	2.5	18	1	1	0	1	1	0	0	0	0	1	1	0	0
1422	0	0	1	86	1	14.95	1	1	0	0	1	0	0	1	0	0	0	0	0	38	1	0	1	0	0	2	0	0	3	0	1	0	2	2	2.75	48	0	1	0	1	1	0	0	0	0	0	0	0	0
1423	0	1	1	75	1	27.36	0	0	1	0	0	0	0	0	0	1	0	0	0	79.7	0	1	1	0	0	3	0	0	2	0	1	0	2	2	2.75	48	1	1	0	1	1	1	0	1	0	1	1	0	0
1424	0	1	1	68	1	24.51	2	1	0	0	0	0	0	0	0	0	0	0	0	46.8	0	0	0	1	0	2	0	0	1	1	0	0	1	1	3.5	38	1	1	0	1	1	1	0	1	0	1	1	0	0
1425	0	0	1	71	1	24.91	0	0	1	0	0	0	0	0	0	1	0	0	0	64	1	0	0	0	0	1	0	0	1	0	1	0	1	1	4	18	1	1	0	1	1	0	0	0	0	1	1	1	0
1426	0	0	1	77	1	24.02	0	0	1	0	0	1	0	0	0	1	0	0	0	41	0	1	0	0	0	2	0	0	3	0	1	0	1	1	2.5	18	0	1	0	1	1	0	0	1	0	1	1	1	0
1427	0	0	1	66	0	26.99	3	1	1	0	0	0	0	0	0	0	0	0	0	68.9	0	1	0	0	0	3	1	0	0	1	0	0	1	1	3.5	38	1	1	0	1	1	0	0	1	0	1	1	0	0
1428	0	0	1	72	1	19.61	0	0	1	0	1	0	0	0	0	1	0	0	0	58	0	0	1	0	0	2	0	0	1	1	0	0	1	1	2.5	26	1	1	0	1	1	0	0	0	0	0	0	1	0
1429	0	1	1	51	0	22.55	3	1	1	0	1	0	0	0	0	0	0	0	0	44.4	0	0	1	0	0	3	1	0	1	1	0	0	1	2	3	44	1	1	0	1	1	0	0	1	0	0	0	0	0
1430	0	1	1	51	1	31.51	0	0	1	0	0	0	0	0	0	1	0	0	0	53.9	0	0	0	1	0	2	0	0	0	0	1	0	2	2	2.63	40	1	1	0	1	1	0	0	1	0	1	1	1	0
1431	0	0	1	74	1	17.3	2	1	0	0	0	0	0	0	0	0	0	0	0	58	0	0	0	1	0	1	0	0	0	0	0	0	1	1	3	18	1	1	0	1	1	0	0	1	0	1	1	0	0
1432	0	1	1	71	1	22.99	0	0	0	0	1	0	0	0	0	0	0	0	0	67.3	0	0	0	1	0	1	0	0	0	1	0	0	1	1	3.5	22	1	1	0	1	1	0	0	0	0	1	1	0	0
1433	0	1	1	82	1	18.82	3	1	1	0	0	0	0	0	0	1	0	0	0	68.5	0	1	0	0	0	2	1	0	0	1	1	0	1	1	2.75	14	0	1	0	1	1	1	0	1	0	1	1	0	0
1434	0	0	1	60	1	23.11	0	0	0	0	1	0	1	0	0	0	0	0	0	57.6	0	0	1	0	0	2	0	0	0	0	1	0	1	1	2.5	26	1	1	0	1	1	0	0	0	1	0	1	0	0
1435	0	1	1	65	1	27.76	0	0	1	0	1	0	0	0	1	0	0	0	0	50	0	1	1	0	0	2	0	0	1	1	0	0	2	2	2.5	44	1	1	0	1	1	0	0	1	0	1	1	1	0
1436	0	0	1	49	1	23.67	3	1	0	0	1	0	0	0	0	0	0	0	0	59.5	0	1	0	0	0	2	1	0	0	1	0	0	1	1	2.5	22	1	1	0	1	1	1	0	1	1	0	1	0	0
1437	0	1	1	70	1	19.47	2	1	1	0	0	0	0	0	0	0	0	1	1	50.2	0	0	0	1	0	3	0	0	3	1	0	0	1	1	3.5	26	0	1	0	1	1	0	0	1	0	1	1	0	0
1438	0	1	1	70	0	26.74	0	0	1	0	0	1	0	0	0	0	0	0	0	67.3	0	0	1	0	0	1	0	0	0	0	0	0	1	1	2.5	30	1	1	0	1	1	0	0	1	0	1	1	0	0
1439	0	1	1	68	0	30.48	0	0	1	0	0	0	0	0	0	0	0	0	0	54.6	0	0	1	0	0	1	0	0	1	0	0	0	1	1	2.5	22	1	1	0	1	1	1	0	0	0	0	0	0	0
1440	0	0	1	71	0	29.66	1	1	1	0	0	0	0	0	0	0	1	0	0	64	0	1	0	1	0	3	0	0	0	0	0	0	2	3	3.13	80	1	1	0	1	0	1	0	1	0	1	1	0	0
1441	0	0	1	77	0	20.34	0	0	1	0	0	0	0	0	0	0	0	0	0	62.7	0	0	1	0	0	1	0	0	1	1	0	0	1	1	2.5	22	1	1	0	1	1	0	0	1	0	0	0	0	0
1442	0	0	1	62	0	27.06	0	0	0	0	0	1	0	0	0	0	1	0	0	55.6	0	0	0	1	0	0	0	0	0	0	0	0	2	2	2.63	40	1	1	0	1	1	0	0	1	1	0	1	0	0
1443	0	0	1	68	1	23.88	1	1	0	0	1	0	0	0	0	0	0	0	0	69.4	0	1	0	0	0	0	0	0	0	0	1	0	1	1	4	18	1	1	0	1	1	0	0	1	0	1	1	0	0
1444	0	0	1	79	1	18.03	0	0	1	0	0	0	1	0	0	1	0	0	0	46	0	0	0	1	1	3	0	0	1	0	0	0	1	1	3.5	38	1	1	0	1	1	0	0	0	0	0	0	1	0
1445	0	0	1	57	1	27.02	0	0	0	0	1	0	0	0	0	0	0	0	0	67	0	1	1	0	0	2	0	0	1	0	0	0	2	2	3.25	40	1	1	1	1	1	0	0	0	0	0	0	0	0
1446	0	1	1	49	1	24.62	0	0	1	0	1	1	0	0	0	0	0	0	0	71.2	1	0	1	0	0	2	0	0	1	1	1	0	2	2	2.75	36	1	1	0	1	1	0	0	0	0	1	1	0	0
1447	0	0	1	53	1	27.77	3	1	1	0	0	0	0	0	1	0	1	0	0	60.9	0	0	0	1	0	2	1	0	0	0	0	0	1	1	4	22	1	1	0	1	1	1	0	1	0	1	1	0	1
1448	0	0	1	67	1	22.15	0	0	0	0	1	0	0	0	0	0	0	0	0	67.7	0	0	1	0	0	1	0	0	0	0	0	0	1	1	3	22	1	1	0	1	1	0	0	0	0	1	1	0	0
1449	0	1	1	53	0	20.46	1	1	1	1	0	0	0	0	0	0	1	1	1	57.4	0	1	0	1	0	1	0	0	1	1	0	0	2	2	2.75	44	0	1	0	1	1	0	0	1	0	1	1	0	0
1450	0	0	1	67	1	25.67	0	0	0	0	0	0	0	0	1	0	1	0	0	59	0	0	0	1	0	3	0	0	1	0	0	0	1	1	3	38	1	1	0	1	1	1	0	1	0	0	0	0	0
1451	0	0	1	44	1	22.52	0	0	1	0	0	0	0	0	0	0	0	0	0	64	0	1	0	0	0	1	0	0	1	0	0	0	1	1	4	18	1	1	0	1	1	0	0	0	0	0	0	0	0
1452	0	0	1	76	0	18.69	3	1	0	0	0	0	0	0	0	0	0	0	0	82.4	0	1	0	0	0	3	0	0	2	0	0	0	2	2	3	42	1	1	0	1	1	0	0	1	0	0	0	0	0
1453	0	0	1	46	1	27.89	3	1	0	0	1	0	0	0	0	0	0	0	0	68	0	1	0	1	0	2	0	0	1	1	0	0	2	3	3.38	78	1	1	0	1	1	0	0	1	0	1	1	0	0
1454	0	0	1	80	0	24.95	3	1	1	0	0	0	0	0	0	0	0	0	0	60.6	0	1	0	0	0	1	1	0	2	1	0	0	1	1	3	18	1	1	0	1	1	0	0	1	0	0	0	0	0
1455	0	0	1	60	0	29.05	0	0	1	0	0	0	0	0	0	0	0	0	0	52.3	0	1	0	0	0	1	0	0	0	0	0	0	1	1	3.5	22	1	1	0	1	1	0	0	0	0	1	1	1	0
1456	0	0	1	78	0	19.44	1	1	0	0	1	0	0	0	0	0	0	0	0	62.3	0	0	1	0	0	0	0	0	1	0	0	0	1	1	4	15	1	1	0	1	1	0	0	0	0	1	1	0	0
1457	0	0	1	74	1	23.1	3	1	0	0	1	0	0	0	0	0	0	0	0	60.6	0	1	0	0	0	3	0	0	1	0	1	0	1	1	3.5	38	1	1	0	1	1	0	0	0	1	0	1	0	0
1458	0	0	1	57	1	27.78	3	1	1	0	1	0	1	0	0	0	0	0	0	69.9	0	0	0	1	0	3	1	0	0	1	0	0	1	1	3	18	1	1	0	1	1	0	0	1	0	1	1	0	0
1459	0	0	1	54	1	24.09	0	0	0	0	1	0	0	0	0	0	0	0	0	71.8	0	1	0	0	0	2	0	0	0	0	1	0	1	1	3.5	22	1	1	0	1	1	0	0	1	0	1	1	0	0
1460	0	0	1	63	1	25.71	0	0	0	0	0	0	0	0	0	0	0	0	0	68.6	0	1	0	0	0	1	0	0	1	0	0	0	1	1	3.5	22	1	1	0	1	1	0	0	1	0	0	0	0	0
1461	0	0	1	57	1	33.15	1	1	1	0	1	0	0	0	0	0	0	0	0	63.1	0	1	0	0	0	2	0	0	0	0	1	0	1	1	3.5	22	1	1	0	1	1	0	0	1	0	1	1	0	0
1462	0	0	1	59	1	26.54	0	0	1	0	0	0	0	0	0	0	0	0	0	76	0	1	1	0	0	1	0	0	3	0	1	0	2	2	3	56	1	1	0	1	1	0	0	1	0	1	1	0	0
1463	0	0	1	79	0	24.11	0	0	0	0	0	0	0	0	0	0	0	0	0	78	0	0	1	0	0	1	0	0	1	1	1	0	1	1	3	26	1	1	0	1	1	0	0	0	0	1	1	0	0
1464	0	1	1	71	0	30.54	1	1	1	0	0	0	0	0	0	0	0	0	0	66	0	1	0	0	0	0	0	0	0	0	1	0	1	1	2.75	14	1	1	0	1	1	1	0	1	0	1	1	0	0
1465	0	0	1	51	1	22.15	3	1	0	0	1	0	0	0	0	0	0	0	0	52.1	0	1	1	0	0	1	0	0	0	1	0	0	2	2	3.25	44	1	1	0	1	1	0	0	1	0	1	1	0	0
1466	0	0	1	57	1	22.84	3	1	0	0	1	0	0	0	0	0	0	0	0	51.3	0	1	0	0	0	2	0	0	0	0	1	0	1	1	4	18	1	1	0	1	1	0	0	1	0	1	1	0	0
1467	0	1	1	52	1	27.03	0	0	1	0	0	0	0	0	0	1	0	0	0	58.7	0	0	0	1	0	2	0	0	2	0	0	0	1	1	3	18	1	1	0	1	1	0	0	1	0	1	1	0	0
1468	0	0	1	83	0	27.34	1	1	1	0	0	0	0	0	0	0	1	0	0	53.1	0	1	0	0	0	3	1	1	2	0	0	0	1	2	2.75	52	1	1	0	1	1	1	0	1	0	1	1	0	0
1469	0	1	1	34	1	24.01	2	1	0	0	1	1	0	0	0	0	0	0	0	61.9	0	0	0	1	0	2	0	0	0	1	0	0	1	1	4	30	1	1	0	1	1	1	0	1	0	0	0	0	0
1470	0	0	1	82	0	23.47	0	0	1	0	0	0	0	0	0	0	0	0	0	69.1	0	1	0	0	0	3	0	0	2	0	0	0	1	1	2.5	22	1	1	0	1	1	0	0	1	0	1	1	0	0
1471	0	0	1	54	1	31.33	0	0	1	0	1	0	0	0	0	0	0	0	0	52.5	0	0	0	1	0	3	1	0	2	0	0	0	1	2	3	76	1	1	0	1	1	0	0	1	0	1	1	0	0
1472	0	0	1	73	0	33.33	0	0	1	0	0	0	0	0	0	0	0	1	0	68	0	0	1	0	0	0	0	0	0	0	1	0	1	1	3.5	15	1	1	0	1	1	0	0	1	0	1	1	0	0
1473	0	0	1	53	1	25.56	2	1	0	0	1	1	0	0	0	0	0	0	0	61	0	0	0	1	0	1	0	0	0	0	0	0	1	1	3.5	18	0	1	0	1	1	0	0	1	1	0	1	0	0
1474	0	0	1	42	1	24.91	3	1	0	0	1	1	0	0	0	0	0	0	0	65	0	0	0	1	0	3	0	0	0	1	0	0	1	1	4	26	0	1	1	1	1	0	0	1	1	0	1	0	0
1475	0	1	1	71	1	18.04	2	1	1	0	0	0	0	0	0	0	0	0	0	45	0	0	0	1	0	3	1	0	0	0	0	0	1	1	4	34	1	1	1	1	1	0	0	1	1	0	1	0	0
1476	0	1	1	80	0	25.72	0	0	0	0	0	1	0	0	0	0	1	0	0	63	0	1	0	1	0	1	0	0	0	0	0	0	2	2	3.25	40	0	1	1	1	1	0	0	0	0	0	0	1	0
1477	0	0	1	62	1	22.13	0	0	1	0	0	0	0	0	0	0	0	0	0	72	0	1	1	0	0	3	0	0	0	0	0	0	2	2	3.25	41	0	1	0	1	1	0	0	1	1	0	1	0	0
1478	0	0	1	53	1	26.45	0	0	1	0	0	0	0	0	0	0	0	1	1	57	1	0	0	0	0	3	0	0	0	0	1	0	1	2	3.5	56	1	1	0	1	1	1	0	1	1	0	1	1	0
1479	0	0	1	78	0	25.2	0	0	1	0	0	1	0	0	0	0	0	0	0	68	0	1	0	1	0	3	0	0	0	0	0	0	2	2	3.5	76	1	1	1	1	1	0	0	1	1	0	1	0	0
1480	0	1	1	64	1	23.04	0	0	1	0	1	1	0	0	0	0	0	0	0	62	0	0	0	1	0	1	0	0	0	0	0	0	2	2	3	33	1	1	1	1	1	0	0	0	0	0	0	1	0
1481	0	0	1	77	1	20.42	0	0	0	0	0	0	0	0	0	0	0	0	0	52	0	1	0	0	0	0	0	0	0	0	0	0	1	1	3	12	1	1	1	1	1	0	0	0	0	0	0	1	0
1482	0	1	1	69	0	24	0	0	1	1	0	1	0	0	0	0	0	0	0	72	0	1	0	0	0	2	0	0	0	0	1	0	1	1	3.5	26	0	1	0	1	1	0	0	1	0	1	1	1	0
1483	0	0	1	61	1	25.28	3	1	1	0	1	1	0	0	0	0	0	0	0	57	0	1	0	0	0	3	0	0	0	0	0	0	1	1	2.75	26	0	1	1	1	1	0	0	1	1	0	1	0	0
1484	0	1	1	67	1	17.43	0	0	1	0	0	1	0	0	0	0	0	0	0	68	0	1	0	0	0	3	0	0	0	0	1	0	1	2	2.75	60	0	1	0	1	1	0	0	1	0	0	0	0	0
1485	0	0	1	75	1	21.91	0	0	0	0	0	0	0	0	0	0	0	0	0	26	0	0	1	0	0	3	1	0	0	0	0	0	1	1	2.5	26	1	1	0	1	1	0	0	1	1	0	1	0	0
1486	0	0	1	53	1	24.06	0	0	1	0	1	1	0	0	0	0	0	0	0	68	0	1	0	0	0	3	0	0	0	0	1	0	2	2	2.75	56	0	1	1	1	1	0	0	0	0	1	1	0	0
1487	0	0	1	68	1	25.32	0	0	1	0	0	0	0	1	0	0	0	0	0	58	0	0	0	1	0	3	0	0	0	0	0	0	2	3	3.13	66	0	1	1	1	1	0	0	1	0	0	0	1	0
1488	0	1	1	74	0	23.19	1	1	0	0	0	0	0	0	0	0	0	0	0	58	0	0	0	1	0	3	0	0	0	0	0	0	1	1	3.5	34	0	0	0	1	1	0	0	1	1	0	1	0	0
1489	0	0	1	60	1	21.72	1	1	1	0	0	0	0	0	0	0	0	0	0	69	0	0	1	1	0	1	0	0	0	0	0	0	2	2	3	30	0	1	1	1	1	0	0	1	1	0	1	1	0
1490	0	0	1	80	1	24.39	0	0	1	0	1	1	0	0	0	0	1	0	0	71	0	0	1	0	0	2	0	0	0	0	0	0	1	1	3	18	0	1	1	1	1	0	0	0	0	0	0	1	0
1491	0	0	1	73	0	24.89	0	0	1	0	0	1	0	0	0	0	1	0	0	56	0	1	1	0	0	1	0	0	0	0	0	0	2	2	3.25	40	0	1	0	1	1	0	0	1	0	0	0	0	0
1492	0	1	1	78	0	22.22	0	0	1	1	0	1	0	0	0	0	0	0	0	61	0	0	0	1	0	1	0	0	0	0	0	0	1	1	3.5	18	0	1	0	1	1	0	0	1	1	0	1	0	0
1493	0	1	1	60	0	29.3	0	0	1	0	1	1	0	0	0	1	1	0	0	60	0	0	0	1	0	1	0	0	0	0	0	0	2	2	3	36	0	1	1	1	1	0	0	0	1	0	1	1	0
1494	0	0	1	53	1	25.22	0	0	1	0	1	1	0	0	0	0	0	0	0	58	0	1	0	1	0	1	0	0	0	0	0	0	2	2	3.5	30	1	1	0	1	1	0	0	0	1	0	1	1	0
1495	0	0	1	76	1	19.96	0	0	1	0	0	1	0	0	1	0	0	0	0	66	0	0	0	1	0	3	1	1	0	0	0	0	1	1	2.5	22	0	1	0	1	1	0	0	1	1	0	1	0	0
1496	0	0	1	56	1	24.07	0	0	0	0	0	1	0	0	0	0	1	0	0	61	0	1	0	0	0	1	0	0	0	0	0	0	1	1	3.5	18	0	1	1	1	1	0	0	1	0	0	0	1	0
1497	0	1	1	82	1	23.19	0	0	0	1	1	0	0	0	0	0	0	0	0	56	0	0	0	1	0	3	0	0	0	0	0	0	2	2	3.5	64	0	1	0	1	1	0	0	0	0	0	0	1	0
1498	0	0	1	64	1	26.45	0	0	1	0	0	1	0	1	0	0	0	0	0	61	0	0	0	1	0	1	0	0	0	0	0	0	1	1	3.5	18	1	1	0	1	1	0	1	0	0	1	1	1	0
1499	0	1	1	71	0	23.5	1	1	1	0	0	0	0	0	0	0	1	0	0	65	0	1	0	0	0	3	0	0	0	0	1	0	1	1	3.5	30	1	1	0	1	1	0	0	1	1	0	1	0	0
1500	0	0	1	67	1	22.95	3	1	0	0	0	1	0	0	0	0	0	0	0	60	0	1	0	0	0	3	1	0	0	0	0	0	1	1	3	38	0	1	0	1	1	0	0	1	1	0	1	0	0
1501	0	0	1	65	1	25.83	0	0	1	0	1	1	0	0	0	1	0	0	0	49	1	0	0	0	0	1	0	0	0	0	0	1	1	1	4	9	0	1	1	1	1	0	0	1	0	1	1	1	0
1502	0	0	1	65	1	24.54	0	0	1	0	0	0	0	0	0	0	0	0	0	64	0	0	1	0	0	1	0	0	0	0	0	0	1	1	3	18	1	1	0	1	1	0	0	1	1	0	1	0	0
1503	0	0	1	47	1	27.94	2	1	0	0	0	1	0	0	0	0	0	0	0	62	0	0	1	0	0	3	1	0	0	0	0	0	1	1	4	12	0	1	0	1	1	0	0	1	1	0	1	0	0
1504	0	0	1	72	1	22.04	0	0	1	0	0	1	0	0	0	1	0	0	0	53	0	1	1	0	0	3	0	0	0	0	0	0	2	2	3.25	45	0	1	0	1	1	0	0	1	1	0	1	0	0
1505	0	0	1	58	1	22.04	0	0	1	0	0	1	0	0	0	0	0	0	0	53	0	1	0	0	0	3	1	1	0	0	0	0	1	1	3.5	22	0	1	0	1	1	0	0	1	1	0	1	0	0
1506	0	1	1	65	1	24.09	2	1	1	0	1	1	0	0	0	0	1	0	0	62	0	0	1	0	0	3	0	0	0	0	0	0	1	1	3	34	0	1	0	1	1	0	0	1	1	0	1	0	0
1507	0	0	1	80	0	22.22	3	1	0	0	1	1	0	0	0	0	0	0	0	56	0	0	0	1	0	2	1	0	0	0	0	0	1	1	3.5	22	0	1	1	1	1	0	0	0	1	0	1	0	0
1508	0	1	1	79	1	20.8	3	1	1	0	0	1	0	0	0	0	1	0	0	46	0	1	1	0	0	3	1	0	0	0	0	0	2	2	3	48	0	1	0	1	1	0	0	1	1	0	1	0	0
1509	0	0	1	64	0	27.19	0	0	0	0	0	0	0	0	0	0	0	0	0	66	0	0	1	1	0	1	0	0	0	0	0	0	2	2	3.25	36	0	1	1	1	1	0	0	0	1	0	1	1	0
1510	0	1	1	56	1	25.15	0	0	1	0	0	0	0	0	0	0	0	0	0	66	0	1	0	0	0	3	0	0	0	0	0	0	1	1	3.5	30	0	0	0	1	1	0	0	1	0	1	1	1	0
1511	0	1	1	79	1	24.31	0	0	1	0	0	0	0	0	0	0	0	0	0	61	0	1	0	0	0	3	0	0	0	0	0	0	1	1	3	38	1	1	0	1	1	0	0	1	1	0	1	0	0
1512	0	1	1	77	1	23.68	0	0	0	1	0	1	0	0	1	0	0	0	0	44	0	0	0	1	0	1	0	0	0	0	0	0	1	1	3.5	15	1	0	0	1	1	0	0	0	0	1	1	0	0
1513	0	0	1	80	0	24.72	0	0	1	0	0	0	0	0	0	0	0	0	0	56	0	1	0	0	0	3	1	1	0	0	0	0	1	1	3	38	1	1	0	1	1	0	0	1	1	0	1	0	0
1514	0	0	1	57	1	23.39	0	0	0	0	0	0	0	0	0	1	0	0	0	44	0	1	0	0	0	2	0	0	0	0	1	0	1	1	3	18	1	1	0	1	1	0	0	1	1	0	1	0	0
1515	0	0	1	46	1	28.96	0	0	1	0	1	0	0	0	0	0	0	0	0	61	0	0	0	1	0	1	0	0	0	0	0	0	1	1	3.5	18	1	1	0	1	1	0	0	1	1	0	1	0	0
1516	0	1	1	80	0	21.48	0	0	1	0	0	1	0	0	0	1	0	0	0	61	0	1	0	1	0	3	0	0	0	0	0	0	2	3	3.25	94	0	1	0	1	1	0	0	1	0	0	0	1	0
1517	0	0	1	76	0	23.11	0	0	1	0	0	1	0	0	0	0	0	0	0	61	0	0	0	1	0	1	0	0	0	0	0	0	1	1	3.5	22	1	1	0	1	1	0	0	1	0	0	0	1	0
1518	0	0	1	60	0	23.18	0	0	0	0	0	1	0	0	0	0	0	0	0	62	0	1	0	0	0	1	0	0	0	0	0	0	1	1	4	18	0	1	0	1	1	0	0	0	0	0	0	1	0
1519	0	0	1	67	1	23.14	0	0	1	0	1	0	0	0	0	0	0	0	0	62	0	1	0	0	0	3	1	1	0	0	1	0	1	2	3.25	30	0	1	0	1	1	0	0	0	0	0	0	0	0
1520	0	0	1	77	1	23.67	1	1	1	0	0	0	0	0	0	0	0	0	0	54	0	0	1	0	0	3	1	1	0	0	0	0	1	1	2.75	18	0	1	1	1	1	0	0	1	1	0	1	0	0
1521	0	0	1	57	0	25.86	0	0	1	0	0	0	0	0	0	0	0	0	0	56	0	1	0	0	0	1	0	0	0	0	0	1	1	1	3.5	15	0	1	0	1	1	0	0	0	0	0	0	1	0
1522	0	0	1	72	1	21.45	0	0	0	0	0	0	0	0	0	0	0	0	0	63	0	1	0	0	0	1	0	0	0	0	0	0	1	1	4	15	1	1	0	1	1	0	0	0	0	0	0	1	0
1523	0	0	1	68	0	25.5	0	0	1	0	0	1	0	0	0	0	0	0	0	60	0	1	0	0	0	3	1	0	0	0	0	0	1	1	3	38	0	1	0	1	1	0	0	0	0	0	0	1	0
1524	0	1	1	55	0	24.78	1	1	1	1	0	1	0	0	0	0	0	0	0	62	0	1	1	0	0	3	0	0	0	0	0	0	2	2	3.25	46	0	1	1	1	1	0	0	0	0	1	1	1	0
1525	0	1	1	81	0	20.81	2	1	1	0	0	0	0	0	0	0	0	0	0	32	0	1	0	1	0	3	1	0	0	0	0	0	2	4	2.83	88	0	1	1	1	1	0	0	1	1	0	1	0	0
1526	0	1	1	55	1	22.98	0	0	1	0	1	1	0	0	0	0	0	0	0	69	0	0	1	0	0	2	0	0	0	0	1	0	1	1	3	12	0	1	1	1	1	0	0	0	1	0	1	0	0
1527	0	1	1	38	1	31.48	0	0	0	0	1	1	0	0	0	0	0	0	0	63	0	0	0	1	0	1	0	0	0	0	0	0	1	1	4	15	1	1	0	1	1	0	0	1	1	0	1	0	0
1528	0	0	1	77	1	22.92	0	0	1	0	0	1	0	0	0	0	0	0	0	61	0	0	0	1	0	3	1	1	0	0	0	0	1	1	3	34	0	1	1	1	1	0	0	1	1	0	1	1	0
1529	0	1	1	78	0	24.39	0	0	1	0	0	1	0	0	0	1	0	0	0	53	0	1	0	0	0	3	0	0	0	0	0	0	1	1	3	34	1	0	0	1	1	0	0	0	0	1	1	1	0
1530	0	1	1	80	1	24.22	0	0	1	1	0	1	0	0	0	0	1	0	0	65	0	0	0	1	0	3	0	0	0	0	0	0	1	1	4	38	0	1	0	1	1	1	0	0	0	1	1	1	0
1531	0	1	1	81	0	22.82	0	0	1	0	0	1	0	0	0	0	0	0	0	74	0	0	1	0	0	1	0	0	0	0	0	0	1	1	2.75	18	0	1	1	1	1	0	0	1	0	0	0	1	0
1532	0	0	1	78	0	24.11	0	0	1	0	0	1	0	0	0	0	1	0	0	65	0	0	0	1	0	1	0	0	0	0	0	0	1	1	3.5	15	0	1	0	1	1	0	0	0	1	0	1	1	0
1533	0	0	1	74	1	20.76	1	1	1	0	0	1	0	0	0	0	0	0	0	64	0	1	0	0	0	1	0	0	0	0	0	0	1	1	3.5	15	0	1	0	1	1	0	0	1	1	0	1	0	0
1534	0	0	1	72	1	25.71	0	0	0	0	0	1	0	0	0	0	0	0	0	21	1	1	0	1	0	3	1	1	0	0	0	1	4	4	3.31	92	0	1	1	1	1	0	0	0	1	0	1	0	0
1535	0	0	1	72	1	28.37	1	1	0	0	1	1	0	0	0	0	1	0	0	58	0	1	0	0	0	1	0	0	0	0	0	0	1	1	3.5	15	0	1	0	1	1	0	0	1	1	0	1	0	0
1536	0	1	1	55	1	27.8	0	0	0	0	1	0	0	0	1	0	0	0	0	56	0	0	0	1	0	1	0	0	0	0	0	0	1	1	3.5	15	1	1	0	1	1	0	0	1	0	1	1	0	0
1537	0	0	1	72	1	24.42	0	0	0	0	1	1	0	0	0	0	0	0	0	56	0	1	0	0	0	3	1	1	0	0	0	0	1	1	3.5	38	0	1	1	1	1	0	0	0	0	0	0	0	0
1538	0	1	1	55	1	24.09	3	1	0	0	0	0	0	0	0	0	0	0	0	37	0	1	0	0	0	3	1	0	0	1	0	0	1	1	3	34	0	1	1	1	1	1	0	1	1	0	1	0	1
1539	0	0	1	48	1	28.73	3	1	0	0	1	0	0	0	0	0	0	0	0	50	0	1	0	0	0	2	0	0	0	0	0	0	1	1	3.5	22	0	0	0	1	1	0	0	1	1	0	1	1	0
1540	0	0	1	65	0	24.14	3	1	0	0	0	1	0	0	0	0	0	0	0	48	0	0	0	1	0	3	1	0	0	0	0	0	1	1	2.75	26	0	1	0	1	1	0	0	1	0	1	1	0	0
1541	0	0	1	61	1	27.34	2	1	1	0	0	0	0	0	0	0	0	0	0	61	0	0	1	0	0	2	0	0	0	1	0	0	1	1	3.5	22	0	1	0	1	1	0	0	1	1	0	1	0	0
1542	0	1	1	57	1	27.74	0	0	1	0	1	0	0	0	0	0	0	0	0	63	0	1	0	0	0	3	0	0	0	0	0	0	1	1	3	22	0	1	0	1	1	0	0	1	0	1	1	0	1
1543	0	0	1	64	1	24.4	1	1	0	0	1	1	0	0	0	0	0	0	0	55	0	1	0	0	0	3	0	0	0	0	0	0	1	1	3.5	22	1	1	0	1	1	0	0	1	1	0	1	0	0
1544	0	0	1	57	1	25.69	2	1	0	0	1	0	0	0	0	0	0	0	0	43	0	0	1	0	0	3	0	0	0	0	0	0	1	2	2.75	48	0	1	0	1	1	1	0	1	1	0	1	0	0
1545	0	0	1	44	1	29.07	2	1	1	0	1	1	0	0	0	0	0	0	0	45	0	0	1	0	0	3	0	0	0	0	0	0	1	1	2.75	22	0	1	0	1	1	0	0	1	1	0	1	1	0
1546	0	0	1	93	0	24.4	3	1	1	0	0	0	0	0	0	0	0	0	0	41	0	1	0	1	0	3	0	0	0	1	0	0	2	2	3.25	52	0	1	0	1	1	0	0	1	1	0	1	0	0
1547	0	0	1	54	1	26.03	2	1	1	0	0	0	0	0	0	0	0	0	0	57	0	1	0	0	0	2	0	0	0	0	0	0	1	1	3	22	1	1	0	1	1	0	0	1	1	0	1	0	0
1548	0	0	1	51	1	24.51	2	1	0	0	0	0	0	0	0	0	0	0	0	54	0	0	1	0	0	3	0	0	0	0	0	0	1	1	3	22	0	0	0	1	1	0	0	1	1	0	1	0	0
1549	0	0	1	68	1	21.51	0	0	0	0	0	0	0	0	0	0	0	0	0	62	0	1	0	0	0	1	0	0	0	0	0	0	1	1	3.5	15	1	1	1	1	1	0	0	1	0	1	1	1	0
1550	0	0	1	50	1	24.09	3	1	0	0	0	0	0	0	0	0	0	0	0	55	0	1	0	0	0	3	1	1	0	0	0	0	1	1	2.5	14	0	1	0	1	1	0	0	1	1	0	1	0	0
1551	0	0	1	65	1	22.49	3	1	0	0	1	0	0	0	0	0	0	0	0	63	0	1	0	0	0	3	1	1	0	0	0	0	1	1	3.5	22	0	1	0	1	1	0	0	1	1	0	1	0	0
1552	0	0	1	58	1	22.86	3	1	0	0	1	0	0	0	0	0	0	0	0	43	0	1	0	0	0	2	0	0	0	0	0	0	1	1	3.5	26	0	1	0	1	1	1	0	1	1	0	1	0	0
1553	0	0	1	62	0	19.98	3	1	0	0	1	0	0	0	0	0	0	0	0	60	0	0	1	0	0	3	1	1	0	0	0	0	1	1	2.5	22	0	1	0	1	1	0	0	1	1	0	1	0	0
1554	0	0	1	56	1	28.04	1	1	1	0	0	0	0	0	0	0	0	0	0	58	0	1	0	0	0	3	0	0	0	0	0	0	1	1	3	26	1	1	0	1	1	0	0	1	1	0	1	0	1
1555	0	0	1	56	1	21.55	2	1	1	0	1	0	0	0	0	0	0	0	0	53	0	0	0	1	0	2	0	0	0	0	0	0	1	1	3.5	22	1	1	0	1	1	0	0	1	1	0	1	0	0
1556	0	0	1	73	1	20.4	2	1	1	0	1	0	0	0	0	0	0	0	0	56	0	1	0	0	0	3	1	1	0	0	0	0	1	1	2.75	30	1	1	0	1	1	0	0	1	0	1	1	0	1
1557	0	0	1	48	0	26.29	2	1	0	0	0	0	0	0	0	0	0	0	0	45	0	1	0	0	0	3	1	0	0	0	0	1	1	1	3	26	1	1	0	1	1	0	0	1	1	0	1	0	0
1558	0	1	1	70	1	25.21	1	1	0	0	1	0	0	0	0	0	0	0	0	60	0	1	0	1	0	2	0	0	0	0	0	0	2	2	2.75	40	1	1	0	1	1	0	0	1	1	0	1	0	1
1559	0	0	1	61	1	23.67	1	1	1	0	0	0	0	0	0	0	1	0	0	61	0	0	1	0	0	2	0	0	0	0	0	0	1	1	2.75	30	1	1	0	1	1	1	0	1	1	0	1	1	0
1560	0	1	1	42	1	25.88	1	1	0	0	1	1	0	0	0	0	0	0	0	44	0	1	1	0	0	3	0	0	0	0	0	0	2	2	3.13	56	1	1	1	1	1	1	0	1	1	0	1	0	0
1561	0	0	1	49	1	24.69	2	1	0	0	1	0	0	0	0	0	0	0	0	60	0	0	1	0	0	3	0	0	0	0	0	0	1	1	3	18	0	1	0	1	1	0	0	1	1	0	1	0	0
1562	0	0	1	74	0	26.81	0	0	1	0	0	0	0	0	0	0	0	0	0	61	0	1	0	0	0	3	0	0	0	0	1	1	1	1	3.5	30	1	1	1	1	0	0	0	0	0	1	1	1	0
1563	0	0	1	68	0	24.06	2	1	0	0	0	0	0	0	0	0	0	0	0	36	0	1	0	0	0	3	0	0	0	0	0	0	1	1	3.5	22	0	1	0	1	1	0	0	1	1	0	1	0	1
1564	0	0	1	54	1	27.34	2	1	0	0	1	0	0	0	0	0	0	0	0	52	0	1	0	1	0	3	0	0	0	0	0	0	2	3	3.25	78	0	1	0	1	0	1	0	1	1	0	1	0	1
1565	0	1	1	77	1	23.51	2	1	0	0	1	0	0	0	0	0	0	0	0	60	0	0	0	1	0	3	0	0	0	0	0	0	1	1	3	22	0	1	1	1	1	1	0	1	0	1	1	0	1
1566	0	1	1	62	1	21.51	3	1	1	0	0	0	0	0	0	0	0	0	0	45	0	0	0	1	0	3	0	0	0	1	0	0	1	1	3	22	0	1	0	1	1	1	0	1	1	0	1	0	0
1567	0	0	1	57	0	26.4	0	0	1	0	0	0	0	0	0	0	0	0	0	58	0	1	0	1	0	3	0	0	0	0	0	0	2	2	3.5	76	1	1	0	1	1	0	0	1	1	0	1	0	0
1568	0	0	1	76	1	23.18	1	1	1	0	1	0	0	0	0	0	1	0	0	68	0	1	1	0	0	3	0	0	3	0	1	0	2	2	3.75	60	1	1	1	1	1	0	0	1	0	0	0	1	0
1569	0	0	1	65	1	25.22	1	1	1	0	0	0	0	0	0	0	0	0	0	66	0	1	0	0	0	3	0	0	1	0	0	0	1	2	3.25	48	0	1	0	1	1	0	0	0	0	1	1	0	0
1570	0	1	1	35	1	33.66	1	1	0	0	0	0	0	0	0	0	0	1	1	42	0	0	1	0	0	1	0	0	1	0	0	0	1	1	3.5	15	0	1	0	1	1	0	0	1	0	1	1	1	0
1571	0	1	1	58	1	23.5	2	1	1	0	1	1	0	0	0	0	1	0	0	56	0	0	0	1	0	3	1	1	1	1	0	0	1	1	2.5	26	0	1	0	1	1	0	0	1	0	0	0	0	0
1572	0	0	1	63	1	23.05	1	1	0	0	0	0	0	0	0	0	0	0	0	65	1	0	1	0	1	3	0	0	2	0	0	1	2	2	3.5	37	1	1	1	1	1	1	0	0	0	0	0	0	0
1573	0	0	1	40	1	23.78	1	1	1	0	0	0	0	0	0	0	0	0	0	68	0	1	1	0	0	3	1	1	2	0	0	1	2	2	2.88	64	0	1	1	1	1	1	0	1	0	0	0	0	0
1574	0	1	1	67	0	26.14	1	1	1	0	0	1	0	0	0	0	0	0	0	71	0	0	0	1	0	3	0	0	1	0	0	0	1	1	4	30	0	1	0	1	1	0	0	0	0	1	1	1	1
1575	0	1	1	60	0	23.88	3	1	1	0	0	0	0	0	0	0	1	0	0	50	0	1	0	0	0	3	0	0	1	0	0	1	1	1	3.5	26	0	1	1	1	1	0	0	1	0	0	0	0	0
1576	0	0	1	78	1	23.44	1	1	1	0	1	0	0	0	0	0	0	0	0	62	1	0	0	0	0	3	0	0	1	0	0	1	1	1	4	26	0	1	0	1	1	0	0	0	0	0	0	0	0
1577	0	0	1	52	1	24.45	3	1	1	0	0	0	0	0	0	0	0	0	0	52	0	1	0	0	0	3	1	1	2	1	0	0	1	1	3	30	0	1	0	1	1	1	0	1	0	1	1	1	0
1578	0	0	1	67	1	21.22	3	1	0	0	1	0	0	0	0	0	1	0	0	40	0	1	0	0	0	3	1	0	1	0	1	0	1	1	3.5	22	0	1	1	1	1	0	0	1	0	0	0	0	0
1579	0	0	1	75	1	22.31	1	1	0	0	0	0	0	0	0	0	0	0	0	50	1	0	1	0	0	3	1	1	1	0	1	1	2	4	3.13	124	0	1	1	1	1	1	0	1	0	0	0	0	0
1580	0	1	1	60	1	25.85	1	1	1	0	1	0	0	0	0	0	0	0	0	51	0	0	1	1	0	3	0	0	1	0	1	0	2	2	2.75	44	1	1	1	1	1	0	0	0	0	1	1	1	0
1581	0	1	1	78	1	25.39	0	0	1	0	1	0	0	0	0	0	0	0	0	69	0	1	0	0	0	3	0	0	3	0	1	1	1	3	2.67	62	0	1	1	1	1	0	0	1	0	0	0	1	0
1582	0	0	1	56	1	23.74	3	1	1	0	1	0	0	0	0	0	1	0	0	45	0	0	1	1	0	3	1	1	1	1	1	0	2	2	2.75	52	0	1	1	1	1	0	0	1	0	0	0	0	0
1583	0	1	1	57	1	22.32	1	1	0	0	1	1	0	0	0	0	0	0	0	37	0	0	0	1	0	3	1	1	1	0	0	0	1	3	2.67	98	0	1	0	1	1	0	0	0	0	1	1	0	0
1584	0	0	1	55	1	22.06	0	0	1	0	0	0	0	0	0	0	1	0	0	67	0	1	1	0	0	3	0	0	3	0	1	1	2	3	2.63	74	0	1	1	1	1	1	0	1	0	0	0	0	0
1585	0	1	1	70	1	27.02	1	1	1	1	0	0	0	0	0	0	0	0	0	68	0	1	1	0	0	1	0	0	0	0	0	0	2	2	2.75	32	1	1	0	1	1	0	0	0	0	1	1	0	0
1586	0	0	1	74	1	21.26	1	1	1	0	0	0	0	0	0	0	0	0	0	71	0	1	1	1	0	3	1	1	2	0	1	0	3	4	2.92	116	0	1	1	1	1	0	0	1	0	0	0	0	0
1587	0	1	1	62	0	22.04	3	1	1	0	1	1	0	0	0	0	0	0	0	40	0	1	1	1	0	3	0	0	0	0	1	0	3	3	2.75	82	0	1	0	1	1	0	0	1	1	0	1	0	0
1588	0	1	1	59	1	21.22	2	1	0	0	1	0	0	0	0	0	0	1	0	17	0	1	1	1	0	3	0	0	0	0	1	0	3	5	3	146	0	1	1	1	1	0	0	1	1	0	1	0	0
1589	0	1	1	58	1	24.68	3	1	0	0	1	0	0	0	0	0	0	0	0	67	0	0	1	1	0	3	1	1	1	1	1	0	2	2	3.25	56	0	1	1	1	1	0	0	1	0	1	1	0	0
1590	0	0	1	58	1	25.82	1	1	1	0	1	0	0	0	0	0	0	0	0	68	1	0	1	1	0	3	0	0	1	0	1	1	3	5	3.17	147	0	1	1	1	1	0	0	1	0	1	1	0	0
1591	0	1	1	68	0	22.01	1	1	1	0	0	0	0	0	0	0	0	0	0		0	1	1	0	0	3	0	0	2	0	0	1	2	3	2.75	70	0	1	1	1	1	0	0	0	0	1	1	0	0
1592	0	0	1	69	0	24.75	1	1	1	0	0	0	0	0	0	0	0	0	0	68	0	1	0	0	0	3	0	0	0	0	0	0	1	1	2.75	26	0	1	1	1	1	0	0	0	0	0	0	0	0
1593	0	1	1	73	1	19.47	1	1	0	0	1	0	0	0	0	0	0	0	0	72	0	1	0	1	0	3	0	0	1	1	1	1	2	2	3.25	40	0	1	1	1	1	0	0	0	0	0	0	0	0
1594	0	0	1	64	1	21.36	1	1	1	0	1	0	0	0	0	0	0	0	0	60	0	1	0	0	0	2	0	0	1	0	0	0	1	1	2.75	18	0	1	0	1	1	1	0	0	0	1	1	0	0
1595	0	0	1	73	1	25.65	1	1	1	0	0	0	0	0	0	0	0	0	0	66	1	0	0	0	0	3	0	0	0	0	1	1	1	2	3.75	44	0	1	1	1	1	0	0	1	1	0	1	0	0
1596	0	0	1	42	1	22.66	2	1	0	0	1	0	0	0	0	0	0	0	0	56	1	1	0	1	0	3	1	1	2	0	1	1	3	4	3.17	108	0	1	1	1	1	1	0	1	0	0	0	1	0
1597	0	0	1	75	1	24.02	1	1	1	0	0	0	0	0	0	0	0	0	0	58	0	1	0	0	0	1	0	0	0	0	0	0	1	1	3.5	18	0	1	0	1	1	0	0	0	0	0	0	0	0
1598	0	0	1	60	1	22.09	3	1	0	0	1	0	0	0	0	0	0	0	0	62	0	0	0	1	0	3	0	0	0	0	0	1	1	1	3.5	30	0	1	0	1	1	0	0	1	0	0	0	0	0
1599	0	0	1	65	1	22.58	2	1	0	0	1	0	0	0	0	0	0	0	0	58	0	1	0	0	0	3	0	0	0	0	0	0	1	1	3.5	22	0	1	1	1	1	0	0	1	1	0	1	0	0
1600	0	1	1	55	1	23.74	3	1	0	0	1	0	0	0	0	0	0	0	0	50	0	1	0	0	0	3	1	0	0	1	0	0	1	1	3.5	30	0	0	0	1	1	0	0	1	1	0	1	0	0
1601	0	0	1	52	1	24.52	1	1	1	0	1	1	0	0	0	0	0	0	0	65	0	1	0	0	0	2	0	0	0	1	1	0	1	1	4	18	0	0	1	1	1	0	0	0	1	0	1	0	0
1602	0	0	1	65	1	22.59	1	1	0	0	0	0	0	0	0	0	0	0	0	69	0	1	0	0	0	3	0	0	0	0	0	0	1	1	3.5	34	0	0	1	1	1	0	0	0	0	0	0	0	0
1603	0	0	1	59	1	19.37	3	1	0	0	1	0	0	0	0	0	0	0	0	45	0	0	0	1	0	1	1	0	0	1	0	0	1	1	4	15	0	1	0	1	1	0	0	1	1	0	1	0	0
1604	0	0	1	55	1	19.53	3	1	0	0	0	0	0	0	0	0	0	0	0	35	0	1	0	0	0	2	1	0	0	1	1	0	1	1	3.5	18	0	1	0	1	1	0	0	0	0	0	0	0	0
1605	0	0	1	65	1	33.66	1	1	1	0	1	1	0	0	0	0	0	0	0	65	0	0	1	0	0	2	0	0	0	0	1	1	1	1	2.75	18	0	1	1	1	1	0	0	1	0	1	1	1	0
1606	0	1	1	56	1	24.05	1	1	1	0	1	0	0	0	0	0	0	0	0	66	0	0	1	0	0	3	1	0	0	0	1	0	2	2	3.25	40	0	1	0	1	1	1	0	0	0	0	0	1	0
1607	0	1	1	58	1	26.17	1	1	1	0	0	0	0	0	0	0	0	0	0	70	0	0	1	0	0	3	0	0	0	0	0	0	1	1	2.5	22	0	1	1	1	1	1	0	1	0	1	1	1	0
1608	0	0	1	50	1	27.47	3	1	0	0	0	1	0	0	0	0	0	0	0	65	1	0	0	1	0	3	1	0	0	1	1	1	2	2	3.5	64	0	1	0	1	1	0	0	1	0	1	1	0	0
1609	0	0	1	66	1	24.07	0	0	1	0	0	0	0	0	0	0	0	0	0		0	1	0	0	0	3	0	0	0	0	0	0	1	1	4	22	0	1	0	1	1	0	0	0	0	0	0	0	0
1610	0	0	1	80	1	27.21	0	0	1	0	0	1	0	0	0	0	0	0	0	56	1	0	0	0	0	3	0	0	0	0	1	0	1	1	4	34	0	1	0	1	1	0	0	1	0	0	0	1	0
1611	0	1	1	68	1	24.39	2	1	1	0	1	0	0	0	0	0	1	0	0	68	0	1	0	0	0	3	1	0	0	0	0	0	1	2	2.75	68	0	1	0	1	1	0	0	1	1	0	1	1	0
1612	0	0	1	73	0	20.33	0	0	0	0	0	1	0	0	0	0	0	0	0	65	0	0	1	1	0	3	0	0	1	0	1	1	2	2	3.25	48	0	1	1	1	1	0	0	1	0	0	0	1	0
1613	0	0	1	38	1	27.72	3	1	1	0	1	0	0	0	0	0	0	0	0	45	0	1	0	0	0	3	1	0	0	0	1	1	1	1	3.5	34	0	1	1	1	1	0	0	1	1	0	1	0	0
1614	0	1	1	69	1	22.04	0	0	1	0	1	1	0	0	0	1	0	0	0	54	0	0	0	1	0	3	0	0	0	0	0	0	1	1	3.5	34	1	1	0	1	1	0	0	0	1	0	1	0	0
1615	0	0	1	79	0	25.51	1	1	1	0	0	1	0	0	0	0	0	0	0	63	1	0	1	0	0	3	0	0	3	0	1	1	2	3	2.81	74	0	1	0	1	1	0	0	0	1	0	1	1	0
1616	0	1	1	81	1	23.53	3	1	1	0	0	0	0	0	0	0	1	0	0	41	0	1	0	0	0	3	0	0	2	0	1	0	2	2	2.63	52	0	1	1	1	1	0	0	1	0	0	0	0	0
1617	0	0	1	82	0	17.09	1	1	0	0	1	0	0	0	0	1	0	0	0	43	0	1	0	0	0	3	0	0	3	0	1	0	1	2	2.88	44	0	1	0	1	1	0	0	0	0	0	0	0	0
1618	0	0	1	58	1	25.61	1	1	1	0	0	1	0	0	0	0	0	0	0	70	0	1	1	0	0	3	0	0	0	1	1	0	2	2	3.13	52	0	1	1	1	1	0	0	0	1	0	1	0	0
1619	0	0	1	72	1	21.12	1	1	0	0	1	0	0	0	0	0	0	0	0	40	0	1	1	0	0	3	0	0	0	0	1	0	2	2	2.75	56	0	1	1	1	1	0	0	1	0	0	0	0	0
1620	0	0	1	65	1	23.44	3	1	0	0	0	1	0	0	0	0	0	0	0	62	0	1	0	1	0	3	1	0	2	1	1	0	2	3	2.88	66	0	1	0	1	1	0	0	1	0	0	0	0	0
1621	0	0	1	59	0	22.03	1	1	1	0	0	0	0	0	0	0	0	0	0	65	0	0	0	1	0	3	0	0	0	0	0	1	1	1	3	30	0	1	0	1	1	0	0	0	0	0	0	0	0
1622	0	0	1	82	0	25.95	1	1	1	0	0	0	0	0	0	0	0	0	0	60	0	1	0	0	0	3	0	0	0	0	0	0	1	1	2.5	22	0	1	0	1	1	0	0	1	1	0	1	0	0
1623	0	1	1	71	1	21.26	1	1	1	0	0	1	0	1	0	0	0	0	0	58	0	0	1	0	0	3	0	0	0	0	0	0	1	2	2.75	56	0	1	0	1	1	0	0	0	0	1	1	1	0
1624	0	0	1	73	1	20.86	0	0	1	0	0	0	0	0	0	0	0	1	0	53	0	1	0	0	0	3	0	0	3	0	1	0	1	1	2.75	30	1	1	0	1	1	0	0	1	0	1	1	1	0
1625	0	0	1	72	1	24.46	1	1	0	0	1	0	0	0	0	0	0	0	0	65	0	1	0	0	0	3	0	0	1	0	0	0	1	1	3.5	34	0	1	0	1	1	0	0	1	0	0	0	0	0
1626	0	0	1	65	1	24.22	1	1	1	0	1	0	0	0	0	0	0	0	0	67	0	1	0	0	0	3	0	0	0	0	1	1	1	1	3.5	30	0	0	0	1	1	0	0	0	0	0	0	1	0
1627	0	0	1	54	0	19.95	1	1	1	0	0	0	0	0	0	0	0	0	0	67	1	0	0	0	0	3	0	0	0	0	1	1	1	1	3.5	34	0	1	1	1	1	0	0	0	0	0	0	1	0
1628	0	0	1	42	1	26.87	0	0	1	0	0	1	0	0	0	0	0	0	0		0	1	0	0	0	1	1	0	0	0	0	0	1	1	2.5	18	0	1	1	1	1	1	0	1	0	1	1	1	0
1629	0	1	1	48	1	34.72	3	1	1	0	1	0	0	0	1	0	0	0	0	50	0	0	1	0	0	1	0	0	0	0	0	0	1	1	2.5	18	0	1	1	1	1	0	0	1	1	0	1	0	0
1630	0	0	1	67	1	19.54	1	1	1	0	1	0	1	0	0	0	0	0	0	67	1	0	0	1	0	3	0	0	0	0	1	1	2	3	3.25	102	0	1	1	1	1	0	0	0	1	0	1	0	0
1631	0	1	1	54	1	23.81	0	0	1	0	1	0	0	0	0	0	0	0	0		0	1	0	0	0	3	0	0	0	0	1	0	1	1	3	26	1	1	1	1	1	0	0	1	0	0	0	0	0
1632	0	0	1	60	1	20.49	1	1	0	0	0	0	0	0	0	0	0	0	0	62	0	1	0	0	0	3	0	0	0	0	1	0	1	1	3	34	0	1	1	1	1	0	0	0	0	0	0	0	0
1633	0	1	1	80	1	26.93	2	1	0	0	0	1	0	0	0	0	0	0	0	51	0	0	1	0	0	3	1	0	2	0	0	0	1	1	2.5	22	1	1	0	1	1	0	0	1	0	0	0	0	0
1634	0	1	1	42	0	24.27	0	0	1	1	0	1	0	0	0	0	0	0	0	60	0	0	1	0	0	1	1	0	1	0	0	0	1	1	2.5	14	0	1	1	1	1	0	0	0	0	0	0	0	0
1635	0	1	1	76	0	26.93	2	1	1	0	0	0	1	0	0	1	0	0	0	64	0	0	1	0	0	3	1	0	0	0	1	0	1	1	2.75	26	0	1	0	1	1	0	0	0	0	1	1	0	0
1636	0	0	1	51	1	19.53	1	1	1	0	1	1	0	0	0	1	0	0	0	63	0	0	0	1	0	3	0	0	0	0	0	0	1	1	3	38	0	1	1	1	1	0	0	0	0	0	0	1	0
1637	0	0	1	56	1	25.95	1	1	1	0	1	1	0	0	0	1	0	0	0	67	0	0	0	1	0	1	1	0	0	0	0	0	1	1	2.5	18	1	1	1	1	1	0	0	0	0	0	0	1	0
1638	0	0	1	61	1	23.51	1	1	0	0	0	0	0	0	0	0	0	0	0	66	0	1	0	0	0	3	0	0	0	0	1	0	1	1	3.5	26	0	1	1	1	1	0	0	0	0	0	0	0	0
1639	0	0	1	84	1	17.34	2	1	1	0	0	0	0	0	0	0	0	0	0	53	0	1	0	0	0	3	0	0	3	0	1	0	1	1	2.75	30	0	1	0	1	1	0	0	0	0	1	1	0	0
1640	0	0	1	60	1	23.51	3	1	1	0	0	0	0	0	0	0	0	0	0	57	0	0	1	1	0	3	1	0	1	0	0	0	2	4	2.88	124	1	1	1	1	1	0	0	1	0	0	0	0	0
1641	0	0	1	60	1	25.86	1	1	1	0	1	0	0	0	0	0	0	0	0	62	0	0	0	1	0	3	0	0	0	0	0	0	1	1	3	22	0	1	1	1	1	0	0	0	0	0	0	1	0
1642	0	0	1	82	0	22.69	2	1	0	0	0	0	0	0	0	0	0	0	0	36	0	1	1	0	0	3	1	0	0	0	1	0	2	2	2.88	48	0	1	0	1	1	0	0	1	0	1	1	0	0
1643	0	1	1	66	1	26.3	1	1	1	0	0	0	0	0	0	0	0	0	0	68	0	1	0	0	0	3	0	0	0	0	1	0	1	1	3	38	0	1	1	1	1	0	0	0	0	0	0	1	0
1644	0	1	1	51	1	24.62	1	1	0	0	1	0	0	0	0	0	0	0	0	61	0	0	1	0	0	1	0	0	0	0	1	0	1	1	3.5	18	0	1	1	1	1	0	0	0	0	1	1	0	0
1645	0	0	1	79	1	20.76	3	1	0	0	0	0	0	0	0	0	0	0	0	58	0	0	0	1	0	3	0	0	1	0	0	0	1	1	3.5	34	0	0	1	1	1	0	0	1	0	0	0	0	0
1646	0	0	1	56	1	24.22	2	1	0	0	1	0	0	0	0	0	0	0	0	47	0	0	0	1	0	3	1	0	0	1	0	0	1	1	3.5	26	0	1	1	1	1	0	0	1	0	0	0	0	0
1647	0	0	1	54	1	30.07	1	1	1	0	1	0	0	0	0	0	0	0	0	60	0	1	1	0	0	3	0	0	3	0	0	1	2	2	3.13	40	0	1	1	1	1	0	0	0	0	1	1	1	1
1648	0	1	1	84	0	23.92	2	1	1	0	0	0	0	0	0	1	0	0	0	51	1	0	0	1	0	3	0	0	0	0	1	1	2	2	3	56	0	1	0	1	1	0	0	1	0	0	0	1	1
1649	0	0	1	59	1	23.94	0	0	1	0	1	1	0	0	0	0	0	0	0	60	1	0	0	0	0	3	0	0	3	0	1	1	1	2	3.25	76	0	1	1	1	1	0	0	1	0	0	0	0	1
1650	0	0	1	57	1	25.78	0	0	0	0	0	0	0	0	0	0	0	0	0	69	1	0	0	0	0	3	0	0	0	0	0	1	1	1	3	22	0	1	0	1	1	0	0	0	0	0	0	0	1
1651	0	0	1	75	0	21.96	1	1	1	0	0	0	0	0	0	0	0	0	0	71	0	1	0	0	0	3	1	0	0	0	0	0	1	1	3	22	0	1	1	1	1	0	0	0	0	0	0	0	1
1652	0	0	1	77	1	20.19	1	1	0	0	1	0	0	0	0	0	0	0	0	62	0	0	0	1	0	1	0	0	0	0	0	1	1	1	3.5	18	0	1	0	1	1	0	0	0	1	0	1	0	1
1653	0	1	1	61	0	22.66	1	1	1	0	0	1	0	0	0	0	0	0	0	60	0	1	1	1	0	3	0	0	0	0	0	0	3	5	2.63	146	0	1	1	1	1	0	0	1	0	1	1	0	1
1654	0	1	1	51	1	23.81	1	1	1	0	0	1	0	0	0	1	0	0	0	64	0	1	0	0	1	1	0	0	0	0	0	0	1	1	3.5	18	0	1	1	1	1	0	0	0	0	1	1	1	1
1655	0	1	1	65	1	23.83	1	1	1	0	1	1	0	0	0	1	0	0	0	67	0	1	0	0	0	3	0	0	0	0	0	0	1	1	2.75	26	0	1	1	1	1	1	0	0	0	1	1	0	1
1656	0	0	1	62	1	25.29	1	1	0	0	0	0	1	0	0	0	0	0	0	51	1	0	0	0	0	3	0	0	3	0	0	1	2	2	3.13	60	0	1	1	1	1	0	0	0	0	0	0	1	0
1657	0	0	1	76	0	26.8	1	1	1	0	0	1	0	0	0	0	1	0	0	70	0	1	0	0	0	1	0	0	0	0	0	0	1	1	2.5	18	0	1	0	1	1	0	0	1	0	1	1	0	1
1658	0	0	1	52	1	28.65	0	0	1	0	0	1	0	0	0	0	0	0	0	69	0	1	0	1	0	3	0	0	0	0	0	0	2	3	2.88	59	0	1	1	1	1	0	0	1	0	1	1	1	1
1659	0	1	1	67	0	22.43	0	0	0	0	0	1	0	0	0	0	0	0	0	66	0	0	1	0	0	3	0	0	2	0	0	0	1	2	2.75	64	0	1	1	1	1	0	0	0	0	0	0	0	1
1660	0	1	1	59	1	23.45	1	1	0	0	0	0	0	0	0	0	0	0	0	38	0	1	0	0	0	3	1	1	1	0	0	0	1	1	3.5	26	0	1	1	1	1	0	0	0	0	0	0	0	0
1661	0	1	1	71	0	26.84	2	1	1	0	0	0	0	0	0	0	0	1	1	69	1	0	0	1	0	3	0	0	3	0	0	0	2	4	3.38	128	0	1	1	1	1	0	0	1	0	1	1	1	0
1662	0	0	1	76	0	28.15	2	1	1	0	0	1	0	0	0	0	1	0	0	40	0	1	1	0	0	3	1	1	3	0	0	0	2	2	2.5	48	0	1	0	1	1	0	0	1	0	0	0	0	1
1663	0	0	1	56	1	29.04	1	1	1	0	0	1	0	0	0	0	0	0	0	56	0	0	0	1	0	3	0	0	0	0	0	0	1	1	4	26	0	1	0	1	1	0	0	1	0	1	1	0	1
1664	0	1	1	67	1	30.15	0	0	1	0	0	0	0	0	0	0	0	0	0	66	1	0	0	0	0	3	0	0	0	0	0	1	1	2	3.13	40	0	1	1	1	1	1	0	0	0	1	1	1	0
1665	0	0	1	74	1	22.96	1	1	1	0	0	0	0	0	0	0	0	0	0	41	0	1	0	0	0	3	0	0	0	0	0	0	1	1	3	38	0	1	1	1	1	0	0	0	0	1	1	0	1
1666	0	1	1	69	1	21.51	0	0	1	0	0	1	0	0	0	0	1	0	0	43	1	0	0	1	0	3	1	0	1	0	0	1	2	2	3.13	52	0	1	0	1	1	1	0	0	0	0	0	0	0
1667	0	0	1	67	1	22.99	1	1	1	0	1	0	0	0	1	0	0	0	0	65	0	1	0	1	1	3	0	0	3	0	0	0	2	2	3	56	0	1	1	1	1	1	0	1	0	0	0	0	1
1668	0	0	1	66	1	24.86	0	0	0	0	1	0	0	0	0	0	1	1	1	51	0	1	1	0	0	3	0	0	3	0	1	0	2	2	3.13	52	0	1	1	1	1	0	0	1	0	1	1	1	0
1669	0	1	1	58	0	24.92	1	1	1	0	0	0	0	0	0	0	0	0	0	63	0	1	0	0	0	3	0	0	0	0	0	0	1	1	3.5	30	0	1	0	1	1	1	0	1	0	1	1	1	0
1670	0	0	1	90	0	25.63	3	1	0	0	0	0	0	0	0	0	0	0	0	55	0	0	0	1	0	3	0	0	3	1	0	0	1	1	3	38	0	1	1	1	1	0	0	1	0	0	0	0	1
1671	0	0	1	54	1	26.52	1	1	0	0	1	0	0	0	0	0	0	0	0	66	1	0	0	1	0	3	0	0	2	0	0	1	2	2	3.75	72	0	1	1	1	1	0	0	1	0	0	0	0	1
1672	0	0	1	58	1	26.18	1	1	1	0	0	0	0	0	0	0	0	0	0	69	0	0	0	1	0	3	1	0	3	0	0	0	1	1	3	22	0	1	0	1	1	0	0	1	0	0	0	0	1
1673	0	0	1	52	1	28.73	1	1	0	0	1	0	0	0	0	0	0	0	0	65	0	0	0	1	0	3	0	0	0	0	0	0	2	3	3.63	90	0	1	1	1	1	0	0	1	0	0	0	0	1
1674	0	0	1	74	1	23.84	0	0	1	0	0	0	0	0	0	0	1	0	0	50	0	1	1	1	0	3	1	1	1	0	0	0	3	4	3.25	96	1	1	1	1	1	0	0	0	0	0	0	0	0
1675	0	1	1	66	1	26.99	1	1	0	0	0	0	0	0	0	0	0	0	0	68	0	0	0	1	0	3	0	0	1	0	0	0	1	1	3.5	26	0	1	0	1	1	1	0	1	0	1	1	0	1
1676	0	0	1	80	0	22.67	1	1	1	0	0	1	0	0	0	0	0	0	0	65	0	1	0	0	0	3	0	0	3	0	0	0	1	1	3	30	0	1	0	1	1	0	0	1	0	1	1	0	1
1677	0	0	1	62	1	23.16	1	1	1	0	0	1	0	0	0	0	0	1	0	61	0	1	0	0	0	3	0	0	0	0	1	0	1	2	3.13	40	0	1	0	1	1	0	0	1	0	1	1	0	1
1678	0	0	1	47	1	28.37	1	1	1	0	1	0	0	0	0	0	0	0	0	68	1	0	0	0	0	2	0	0	0	0	0	1	1	1	3.5	18	0	1	1	1	1	0	0	0	1	0	1	1	0
1679	0	0	1	71	1	22.76	1	1	0	0	0	1	0	0	0	0	0	0	0	70	0	1	0	0	0	2	0	0	3	0	0	0	1	1	2.5	14	0	1	0	1	1	0	0	1	0	0	0	0	1
1680	0	0	1	49	1	24.06	1	1	0	0	1	1	0	0	0	0	0	0	0	60	0	1	0	0	0	3	1	0	1	0	0	0	1	1	2.5	30	0	1	1	1	1	0	0	0	0	0	0	0	1
1681	0	1	1	69	0	20.81	2	1	1	1	0	1	0	0	0	0	1	1	0	43	0	0	1	0	0	3	1	0	1	0	0	1	1	2	2.63	56	0	1	0	1	1	0	0	0	0	0	0	1	0
1682	0	0	1	47	1	20.53	2	1	0	0	1	0	0	0	0	0	0	0	0	52	0	1	1	0	0	3	0	0	1	0	1	0	2	2	3.25	37	0	1	1	1	1	0	0	1	0	0	0	0	0
1683	0	0	1	49	1	24.49	2	1	1	0	1	1	0	0	0	0	0	0	0	61	0	1	0	0	0	3	0	0	0	0	0	0	1	1	2.75	22	0	1	0	1	1	0	0	1	1	0	1	0	1
1684	0	1	1	64	0	23.92	1	1	0	0	0	1	0	0	0	1	0	1	1	55	0	0	0	1	0	3	0	0	0	0	0	0	1	1	3.5	22	0	1	0	1	1	0	0	0	0	1	1	0	1
1685	0	1	1	74	1	26.03	1	1	1	0	0	0	0	0	0	0	0	0	0	53	0	0	0	1	0	3	1	1	3	0	0	0	1	1	2.5	26	0	1	0	1	1	0	0	0	0	1	1	0	0
1686	0	0	1	75	1	22.43	1	1	1	0	0	0	0	0	0	0	0	1	0	65	0	0	1	0	0	3	0	0	3	0	0	0	1	2	2.75	64	1	1	0	1	1	1	0	0	0	1	1	1	0
1687	0	0	1	76	1	22.21	1	1	0	0	0	1	0	1	0	0	1	0	0	60	1	0	0	0	0	3	0	0	0	0	0	1	1	2	3.13	48	0	1	0	1	1	1	0	0	0	0	0	1	0
1688	0	0	1	53	1	22.24	3	1	0	0	1	1	0	0	0	0	0	0	0	69	0	1	0	0	0	3	1	0	2	0	0	0	1	1	3.5	22	0	1	0	1	1	0	0	1	0	0	0	0	1
1689	0	0	1	87	1	22.04	3	1	1	0	0	1	0	0	0	0	0	0	0	69	0	1	0	0	0	3	0	0	0	0	0	0	1	1	2.5	30	0	1	0	1	1	0	0	1	0	0	0	0	0
1690	0	1	1	73	1	21.99	1	1	1	0	0	0	0	0	0	0	1	0	0	65	0	1	0	0	0	3	0	0	0	0	0	1	1	1	3.5	38	0	1	0	1	1	0	1	0	0	1	1	1	1
1691	0	0	1	60	1	27.05	1	1	1	0	1	0	0	0	0	0	0	0	0	63	0	0	0	1	0	3	0	0	0	0	0	0	1	1	4	26	0	1	0	1	1	0	0	1	0	0	0	1	1
1692	0	0	1	72	1	29.62	1	1	1	0	0	1	0	0	0	0	0	0	0	67	0	1	1	1	0	3	1	0	3	0	0	0	4	4	2.88	81	1	1	0	1	1	0	0	1	0	0	0	0	0
1693	0	0	1	38	1	19.59	2	1	0	0	0	0	0	0	0	0	0	0	0	53	0	1	0	0	0	3	1	1	1	0	0	0	1	2	2.88	48	1	1	0	1	1	0	1	0	0	0	0	0	1
1694	0	0	1	79	1	24.97	1	1	1	0	0	0	0	0	0	0	0	0	0	70	0	1	0	1	0	3	0	0	2	0	0	0	2	2	2.75	36	0	1	0	1	1	0	0	0	1	0	1	0	0
1695	0	0	1	71	1	21.45	1	1	1	0	1	0	0	0	0	0	0	0	0	69	0	1	1	1	0	3	0	0	0	0	0	0	3	3	3	70	0	1	0	1	1	0	0	0	1	0	1	0	1
1696	0	1	1	81	0	26.53	2	1	1	0	0	1	0	0	0	0	0	0	0	53	0	1	0	0	0	3	0	0	0	0	0	0	1	1	3	26	0	1	0	1	1	0	0	0	0	1	1	0	1
1697	0	1	1	68	1	26.46	1	1	1	0	0	1	1	0	0	0	0	0	0	24	1	0	0	0	0	2	0	0	1	0	0	1	1	1	4	18	0	1	0	1	1	0	0	0	0	0	0	1	1
1698	0	0	1	50	1	27.66	2	1	1	0	0	1	0	0	0	0	0	0	0	60	0	0	1	0	0	3	1	0	0	0	1	0	1	1	2.5	26	0	1	0	1	1	0	0	1	0	0	0	0	1
1699	0	1	1	79	0	19.02	1	1	1	0	0	1	0	0	0	0	0	0	0	70	0	0	1	0	0	1	0	0	0	0	0	0	1	1	2.5	18	1	1	0	1	1	0	0	0	0	0	0	0	1
1700	0	0	1	68	1	23.8	2	1	1	0	1	1	0	0	0	0	1	0	0	46	1	0	0	0	0	3	1	1	3	0	1	0	1	2	3	45	0	1	1	1	1	0	0	1	0	1	1	1	0
1701	0	0	1	68	0	28.76	1	1	1	0	0	0	0	0	0	0	0	0	0	72	0	1	0	0	0	3	0	0	0	0	1	1	1	1	3	38	1	1	0	1	1	0	0	0	0	1	1	1	0
1702	0	0	1	67	0	36.92	0	0	1	0	0	0	0	0	0	0	0	0	0	70	0	1	0	0	0	3	0	0	0	0	0	0	1	1	2.5	26	1	1	1	1	1	0	0	1	0	1	1	1	1
1703	0	0	1	83	1	22.89	2	1	0	0	0	1	0	0	0	1	0	0	0	60	0	0	1	1	1	3	0	0	3	0	0	1	2	2	2.75	68	0	1	1	1	1	0	0	1	1	0	1	0	0
1704	0	1	1	79	1	28.12	0	0	1	0	0	0	0	0	0	0	0	0	0	61	0	0	1	0	0	3	0	0	0	0	0	0	1	1	3.5	26	0	1	0	1	1	0	0	0	0	1	1	0	1
1705	0	1	1	48	1	28.9	2	1	0	0	1	0	0	0	0	0	0	0	0	62	0	0	1	0	0	3	0	0	0	0	0	0	1	1	2.75	30	0	1	1	1	1	0	0	0	0	0	0	0	0
1706	0	1	1	51	1	22.79	0	0	0	0	1	1	0	0	0	0	1	0	0	54	0	1	0	0	0	3	1	1	1	0	0	0	1	1	3	22	0	1	0	1	1	0	0	0	0	0	0	0	0
1707	0	1	1	75	0	21.64	2	1	1	0	0	1	0	0	0	0	0	0	0	68	0	1	0	1	0	3	1	1	3	0	0	0	3	3	2.83	78	0	1	0	1	1	0	0	1	0	1	1	0	1
1708	0	1	1	76	0	25.64	1	1	1	0	0	1	0	0	0	0	1	0	0	35	0	1	0	0	0	3	0	0	0	0	0	0	1	1	3	38	0	1	0	1	1	0	0	1	0	0	0	0	1
1709	0	0	1	77	0	20.85	2	1	0	0	0	0	0	0	0	0	0	0	0	60	0	0	0	1	0	2	1	0	3	0	0	0	1	1	2.75	30	0	1	0	1	1	0	0	1	0	0	0	0	1
1710	0	0	1	60	1	24.68	1	1	1	0	0	1	0	0	0	0	0	0	0	70	0	0	0	1	0	3	0	0	0	0	0	0	1	1	3	26	0	1	1	1	1	0	0	0	0	1	1	1	0
1711	0	0	1	49	1	18.94	2	1	0	0	1	0	0	0	0	0	0	0	0	60	0	0	1	1	0	3	0	0	0	0	0	0	2	2	2.88	64	0	1	1	1	1	0	0	1	0	0	0	0	0
1712	0	0	1	43	1	22.5	1	1	0	0	1	0	0	0	0	0	0	0	0	56	0	1	0	0	0	3	1	0	2	0	0	0	1	1	3	38	0	1	0	1	1	1	0	0	0	0	0	0	0
1713	0	1	1	66	1	26.78	1	1	0	0	0	1	0	0	0	1	0	0	0	67	0	0	0	1	0	3	0	0	1	0	0	0	1	1	4	26	0	1	0	1	1	1	0	0	0	1	1	1	0
1714	0	0	1	59	1	23.95	2	1	1	0	1	0	0	0	0	0	0	0	0	51	0	1	0	0	0	3	0	0	0	0	0	0	1	2	3.5	64	0	1	1	1	1	0	0	1	0	0	0	0	0
1715	0	1	1	80	1	23.74	1	1	1	0	0	0	0	0	0	0	1	0	0	45	0	0	1	0	0	2	1	0	1	0	0	0	1	1	2.75	18	0	1	0	1	1	0	0	0	0	0	0	1	0
1716	0	0	1	71	1	22.93	0	0	0	0	0	0	0	0	0	0	0	0	0	62	0	1	0	0	0	3	0	0	0	0	0	1	1	2	3.5	44	1	0	0	1	1	0	0	1	0	0	0	0	0
1717	0	0	1	56	0	21.51	1	1	0	0	0	0	0	0	0	0	0	0	0	29	0	1	0	1	0	3	1	1	2	0	0	0	2	3	2.75	90	0	1	1	1	1	0	0	1	0	0	0	0	0
1718	0	1	1	74	0	31.16	1	1	0	0	0	1	0	0	0	0	0	0	0	65	0	0	0	1	0	3	1	0	2	0	0	0	1	1	3.5	30	0	1	0	1	1	0	0	0	0	1	1	0	0
1719	0	0	1	55	1	30.3	1	1	1	0	1	0	0	0	0	0	0	0	0	68	0	1	0	0	0	3	0	0	0	1	0	0	1	1	3	38	0	0	0	1	1	0	0	0	0	0	0	0	0
1720	0	0	1	71	1	22.77	1	1	0	0	0	0	0	0	0	0	0	0	0	55	1	0	1	0	0	3	1	1	3	0	0	0	2	3	3.13	98	0	1	1	1	1	0	0	0	0	0	0	0	0
1721	0	0	1	58	1	25.42	1	1	0	0	0	1	0	0	0	0	0	0	0	70	1	0	0	0	0	3	0	0	0	0	0	1	1	1	4	30	0	1	0	1	1	1	0	0	0	0	0	0	0
1722	0	0	1	60	1	23.88	1	1	0	0	0	0	0	0	0	0	0	0	0	75	0	0	1	0	0	3	0	0	0	0	0	0	1	1	2.5	22	0	1	0	1	0	0	0	0	0	0	0	0	0
1723	0	0	1	58	1	23.31	1	1	0	0	0	0	0	0	0	0	0	0	0	69	1	0	1	0	0	3	0	0	1	0	0	1	2	3	2.75	82	0	1	0	1	1	0	0	0	0	0	0	0	0
1724	0	0	1	54	1	23.57	2	1	1	0	1	0	0	0	0	0	0	0	0	65	0	1	0	0	0	3	1	1	1	0	0	1	1	2	3.25	68	0	1	1	1	1	0	0	1	0	0	0	0	1
1725	0	0	1	77	1	28.75	1	1	1	0	0	1	0	0	0	0	0	0	0	60	0	0	1	0	0	1	0	0	0	0	0	0	1	1	2.5	18	0	1	0	1	1	0	0	0	0	1	1	1	0
1726	0	0	1	60	0	35.08	1	1	1	0	0	0	0	1	0	0	0	0	0	60	0	0	0	1	0	3	1	0	0	0	0	0	2	2	3.5	72	0	1	1	1	1	0	0	0	0	0	0	1	1
1727	0	0	1	59	1	23.39	3	1	0	0	0	0	0	0	0	0	0	0	0	45	1	0	0	0	0	3	0	0	0	1	0	1	1	1	4	22	0	1	1	1	1	0	0	1	1	0	1	0	0
1728	0	0	1	49	1	22.86	1	1	1	0	0	0	0	0	0	0	0	0	0	65	0	0	1	1	0	3	1	0	0	0	0	0	2	2	2.75	45	0	1	0	1	1	0	0	0	0	0	0	1	0
1729	0	0	1	50	1	25.1	2	1	0	0	1	0	0	0	0	0	0	0	0	68	0	1	0	1	0	3	0	0	0	0	1	0	2	2	3.13	60	0	1	1	1	1	0	0	1	0	0	0	0	0
1730	0	0	1	58	1	29.64	1	1	1	0	1	0	0	0	0	0	0	0	0	53	0	0	1	0	0	3	1	1	0	0	0	0	1	2	2.88	37	0	1	1	1	1	0	0	1	0	0	0	0	0
1731	0	1	1	52	1	23.34	1	1	0	0	0	0	0	0	0	0	0	0	0	58	0	0	1	0	0	3	0	0	0	0	0	0	1	1	3	26	0	1	0	1	1	0	0	0	0	1	1	0	0
1732	0	0	1	52	1	24.22	1	1	1	0	0	1	0	0	0	0	0	0	0	67	0	0	1	0	0	1	0	0	0	0	0	0	1	1	2.5	14	0	1	0	1	1	0	0	0	0	0	0	1	0
1733	0	1	1	57	1	24.25	1	1	1	0	1	0	0	0	0	0	0	0	0	67	0	1	0	1	0	3	0	0	2	0	0	0	2	2	3.5	45	0	1	1	1	1	0	0	1	0	0	0	0	0
1734	0	1	1	66	1	23.58	1	1	1	0	0	1	0	0	0	1	0	0	0	58	0	1	0	1	0	3	0	0	0	0	0	0	2	4	3	136	0	1	1	0	1	0	0	1	0	1	1	1	0
1735	0	1	1	67	1	24.8	0	0	0	0	0	1	0	0	0	0	0	0	0	60	1	0	0	0	0	3	0	0	0	0	0	1	1	2	3.5	60	0	1	1	1	0	0	0	0	0	0	0	0	0
1736	0	0	1	24	1	17.86	1	1	0	0	0	0	0	0	0	0	0	0	0	65	0	0	1	0	0	3	1	0	0	0	0	0	1	1	3	34	0	1	1	1	0	0	0	0	0	0	0	0	0
1737	0	1	1	74	1	18.37	2	1	0	0	0	0	0	0	0	0	0	0	0	41	0	1	0	0	0	3	0	0	2	0	1	0	1	1	2.75	22	0	1	0	1	1	0	0	1	0	0	0	0	0
1738	0	1	1	80	1	27.82	1	1	1	0	0	1	0	0	0	0	0	0	0		0	1	0	0	0	2	0	0	1	0	0	0	1	1	3.5	18	0	1	0	0	1	0	0	0	0	0	0	0	0
1739	0	1	1	64	1	17.7	2	1	1	0	0	0	0	0	0	0	0	0	0	53	0	0	1	0	0	3	0	0	0	0	0	0	1	1	3.5	26	0	1	0	1	1	0	0	1	0	0	0	0	0
1740	0	1	1	66	1	23.59	2	1	1	0	1	1	0	0	0	0	0	0	0	50	0	1	0	0	0	1	0	0	0	0	0	0	1	1	3.5	18	0	0	0	1	1	0	0	1	0	0	0	0	0
1741	0	1	1	58	1	18.69	1	1	1	0	0	1	0	0	0	0	0	1	1	35	0	1	0	1	0	3	1	0	3	0	0	0	2	2	3	60	0	1	0	1	1	0	0	1	0	1	1	1	0
1742	0	1	1	55	1	22.15	3	1	0	0	1	0	0	0	0	0	0	0	0	52	0	1	0	0	0	3	0	0	0	0	0	0	1	1	3.5	30	0	1	0	1	1	0	0	1	0	0	0	0	0
1743	0	0	1	43	1	24.3	2	1	0	0	0	0	0	0	0	0	0	0	0	60	0	0	0	1	0	3	1	0	0	1	0	0	1	1	2.75	3	0	1	1	1	1	0	0	1	0	0	0	0	0
1744	0	1	1	67	1	24.21	1	1	1	0	0	0	0	0	0	0	0	1	1	33	0	1	0	0	0	3	0	0	0	0	0	0	1	3	2.67	62	0	1	1	1	1	0	0	1	0	0	0	1	0
1745	0	0	1	58	0	20.83	1	1	1	0	0	1	0	0	0	0	0	0	0	60	0	0	1	0	0	1	1	0	0	0	0	0	1	1	2.75	14	0	1	1	1	1	0	0	0	0	0	0	0	0
1746	0	0	1	62	1	25.51	3	1	0	0	0	0	0	0	0	0	0	0	0	65	0	0	1	1	0	3	1	1	0	1	1	0	2	2	3.5	48	0	1	1	1	1	0	0	1	0	0	0	0	0
1747	0	1	1	51	1	23.3	2	1	0	0	1	1	0	0	0	0	0	0	0	51	0	1	0	1	0	3	1	1	1	0	0	0	2	2	3	33	0	1	0	1	1	0	0	1	0	0	0	0	0
1748	0	0	1	71	1	24.17	3	1	0	0	0	0	0	0	0	0	0	0	0	51	0	1	0	0	0	3	1	1	1	0	0	0	1	1	3	18	0	1	1	1	1	0	0	1	0	1	1	0	0
1749	0	1	1	65	1	25.58	1	1	1	0	0	1	0	0	0	0	0	0	0	70	0	1	0	0	0	3	0	0	3	0	0	0	1	1	2.75	30	0	1	1	1	1	1	0	0	0	0	0	0	0
1750	0	0	1	49	1	22.35	1	1	0	0	0	0	0	0	0	0	0	0	0	60	0	1	0	0	0	1	0	0	0	0	0	1	1	1	4	15	0	1	1	1	1	0	0	0	0	0	0	0	0
1751	0	1	1	50	1	25.28	0	0	1	0	0	1	0	0	0	0	0	0	0	46	0	0	1	0	0	3	0	0	1	0	1	0	1	2	3	64	0	0	1	1	1	0	0	1	0	0	0	1	0
1752	0	1	1	56	0	22.03	3	1	1	0	0	0	0	0	0	0	0	0	0	50	0	1	0	0	0	3	0	0	0	0	0	0	1	2	3.25	56	0	1	1	1	1	0	0	1	1	0	1	0	0
1753	0	0	1	52	1	31.1	1	1	1	0	1	1	0	0	0	0	0	0	0	64	0	0	0	1	0	3	1	1	1	0	0	0	1	1	4	34	0	1	1	1	1	0	0	1	0	0	0	0	0
1754	0	0	1	46	1	23.66	2	1	0	0	1	1	0	0	0	0	0	0	0	62	0	0	0	1	0	3	1	1	0	1	0	0	1	1	4	18	0	1	1	1	0	0	0	0	0	0	0	0	0
1755	0	1	1	54	1	26.12	1	1	1	0	0	1	0	0	0	0	0	0	0	69	1	0	0	0	0	3	0	0	0	0	0	0	1	1	4	22	1	1	0	1	0	0	0	0	1	0	1	0	0
1756	0	0	1	50	1	21.56	3	1	0	0	1	1	0	0	0	0	0	0	0	45	0	1	0	0	0	3	0	0	0	0	0	0	1	1	3.5	22	0	1	0	1	1	0	0	1	0	0	0	0	0
1757	0	0	1	32	1	26.33	2	1	0	0	1	1	0	0	0	0	0	0	0	65	0	1	0	0	0	3	1	1	1	0	0	0	1	1	3.5	33	0	1	1	1	1	0	0	1	0	0	0	0	0
1758	0	0	1	49	1	21.6	3	1	1	0	1	1	0	0	0	0	0	0	0	54	0	0	0	1	0	3	1	1	0	0	0	0	1	1	3	38	0	1	0	1	1	0	0	1	0	0	0	0	0
1759	0	0	1	52	1	26.99	3	1	0	0	1	1	0	0	0	0	0	0	0	59	0	0	0	1	0	3	1	1	1	0	0	0	1	1	3.5	34	0	1	1	1	0	0	0	1	0	0	0	0	0
1760	0	0	1	77	0	27.27	0	0	1	0	0	1	0	0	0	0	0	0	0	70	0	1	1	0	0	3	0	0	0	0	0	0	2	2	2.88	52	0	1	0	1	1	0	0	0	0	0	0	0	0
1761	0	0	1	46	1	24.52	1	1	1	0	0	1	0	0	0	0	0	0	0	69	1	0	0	0	0	1	0	0	0	0	0	1	1	1	4	18	0	1	1	1	1	0	0	1	0	0	0	0	0
1762	0	1	1	78	0	18.73	0	0	1	0	0	0	0	0	0	0	1	0	0	32	0	1	0	1	0	3	1	1	3	0	0	0	2	3	2.56	62	0	1	1	0	1	0	0	0	1	0	1	0	0
1763	0	0	1	87	0	24.82	2	1	1	0	0	1	0	0	0	0	0	0	0	59	0	1	0	0	0	3	0	0	1	0	0	0	1	2	2.63	40	0	1	0	1	1	0	0	0	0	0	0	1	0
1764	0	1	1	64	1	27.48	1	1	1	1	0	1	0	0	0	0	0	0	0	71	0	1	0	0	0	2	0	0	0	0	0	0	1	1	3	38	0	1	1	1	1	1	0	0	0	0	0	0	0
1765	0	0	1	64	1	23.02	1	1	1	0	1	0	0	0	0	0	0	0	0	42	0	0	1	1	0	3	0	0	3	0	1	0	2	2	2.75	56	0	1	1	1	1	0	0	0	0	1	1	0	0
1766	0	0	1	63	1	22.9	2	1	0	0	1	0	0	0	0	0	0	0	0	59.28	0	1	0	0	0	3	0	0	0	0	0	0	1	1	3	22	1	1	0	1	1	0	0	1	0	1	1	0	0
1767	0	0	1	91	0	21.4	3	1	1	0	0	0	0	0	0	0	0	0	0	67.06	0	0	0	1	0	3	0	0	0	0	0	0	1	2	2.63	60	0	0	0	1	1	0	0	0	1	0	1	0	0
1768	0	0	1	63	1	24.76	3	1	1	0	0	0	0	0	0	0	0	0	0	53.84	0	0	0	1	0	2	1	0	0	0	0	0	1	1	4	30	0	1	1	1	1	0	0	0	0	1	1	0	0
1769	0	0	1	61	0	21.62	1	1	1	0	0	0	0	0	0	0	0	0	0	65.26	0	0	1	1	0	2	0	0	0	0	0	0	2	2	3.38	52	1	1	0	1	1	0	0	0	0	1	1	0	0
1770	0	0	1	56	1	21.4	1	1	0	0	0	0	0	0	0	0	0	0	0	60.1	0	0	0	1	0	3	1	0	0	0	0	0	2	2	2.63	60	0	1	0	1	1	1	0	0	1	0	1	0	0
1771	0	0	1	58	1	24.68	0	0	0	0	1	0	0	0	0	0	0	0	0	61.45	0	1	0	0	0	3	0	0	0	0	0	0	1	1	3.5	22	1	1	0	1	1	0	0	1	1	0	1	0	0
1772	0	0	1	50	1	23.53	3	1	0	0	1	0	0	0	0	0	0	0	0	49.33	0	1	0	0	0	3	0	0	0	0	0	0	1	1	4	22	0	1	0	1	1	0	0	1	0	1	1	0	1
1773	0	0	1	63	1	19.05	3	1	1	0	1	0	0	0	0	0	0	0	0	39.85	0	0	0	1	0	2	0	0	0	0	0	0	1	1	3	18	0	1	0	1	1	0	0	1	0	1	1	0	0
1774	0	1	1	72	1	25.46	0	0	1	0	0	0	0	0	0	0	0	0	0	62.27	0	0	1	0	0	1	0	0	0	0	0	0	1	1	3.5	12	1	1	0	1	1	0	0	1	1	0	1	0	0
1775	0	0	1	77	1	23.19	1	1	1	0	0	0	0	0	0	0	0	0	0	67.08	0	0	0	1	0	2	0	0	0	0	0	0	1	2	2.75	40	0	1	0	1	1	0	0	0	1	0	1	0	0
1776	0	0	1	56	1	24.77	0	0	0	0	1	0	0	1	0	0	0	0	0	62.02	0	0	0	1	0	2	0	0	0	0	0	0	1	1	2.75	18	0	1	0	1	1	0	0	1	1	0	1	0	0
1777	0	0	1	66	1	20.27	0	0	0	0	0	0	0	0	0	0	1	0	0	72.82	0	0	0	1	0	2	0	0	0	0	0	0	1	1	2.75	22	1	1	0	1	1	0	0	1	0	0	0	0	0
1778	0	1	1	53	1	21.96	0	0	0	0	0	0	0	0	0	0	1	0	0	54.62	0	1	0	1	0	3	0	0	0	0	0	0	2	2	3	53	1	1	0	1	1	1	0	1	0	0	0	0	0
1779	0	0	1	75	0	40.82	0	0	0	0	0	0	0	0	0	0	0	0	0	78.76	0	1	0	0	0	1	0	0	0	0	0	0	1	1	2.75	18	1	1	0	1	1	0	0	1	1	0	1	0	0
1780	0	0	1	74	1	17.01	0	0	0	0	0	0	0	0	0	0	0	0	0	51.66	0	1	0	0	0	3	0	0	0	0	0	0	1	1	2.75	26	1	1	0	1	1	1	0	1	0	0	0	0	0
1781	0	0	1	58	1	23.39	0	0	0	0	1	0	0	0	0	0	0	0	0	42.7	0	1	0	0	0	2	0	0	0	0	0	0	1	1	3	18	0	1	0	1	1	0	0	1	0	1	1	0	0
1782	0	0	1	62	1	24.62	3	1	1	0	1	0	0	0	0	0	0	0	0	58.06	0	0	0	1	0	3	0	0	0	0	0	0	1	1	3.5	30	0	1	0	1	1	0	0	1	0	0	0	0	0
1783	0	0	1	69	0	26.89	0	0	1	0	0	0	0	0	0	0	0	0	0	50.9	0	1	0	0	0	2	0	0	0	0	0	0	1	1	3	18	1	1	0	1	1	0	0	1	0	1	1	0	0
1784	0	0	1	78	1	26.37	3	1	0	0	1	0	0	0	0	0	0	0	0	55.24	0	0	1	0	0	1	0	0	1	0	0	0	1	1	2.75	14	0	1	0	1	1	0	0	1	0	1	1	0	0
1785	0	0	1	73	0	25.61	0	0	1	0	0	0	0	0	0	1	0	0	0	49.25	0	0	0	1	0	1	0	0	1	0	0	0	1	1	4	16	1	1	0	1	1	0	0	0	0	0	0	0	0
1786	0	1	1	73	1	27.41	0	0	1	0	0	0	0	0	0	0	0	0	0	69.67	0	1	0	1	0	3	0	0	0	0	0	0	2	2	3.75	40	1	1	0	1	1	1	0	0	1	0	1	0	0
1787	0	0	1	56	1	24.43	0	0	1	0	0	0	0	0	0	0	0	0	0	68.93	0	0	0	1	0	3	0	0	1	0	0	0	1	2	3.5	48	1	1	0	1	1	0	0	1	0	1	1	0	0
1788	0	0	1	53	1	29.03	1	1	1	0	0	0	0	0	0	0	0	0	0	60.44	0	1	0	0	0	3	0	0	1	0	0	0	1	2	3	44	1	1	0	1	1	0	0	1	0	1	1	0	0
1789	0	0	1	78	0	27.34	0	0	1	0	0	0	0	0	0	0	0	0	0	63.8	0	1	1	0	0	2	0	0	1	0	0	0	2	2	2.5	36	1	1	0	1	1	0	0	1	0	1	1	0	0
1790	0	1	1	58	1	21.74	0	0	1	0	1	0	0	0	0	0	0	0	0	45.65	0	1	1	0	0	3	0	0	1	0	0	0	2	2	3.13	42	1	1	0	1	1	0	0	1	0	1	1	0	0
1791	0	0	1	79	1	27.68	0	0	1	0	0	0	0	0	0	0	0	0	0	41.94	0	0	1	1	0	3	0	0	0	0	0	0	2	2	2.88	38	1	1	0	1	1	0	0	1	0	1	1	0	0
1792	0	1	1	59	1	24.84	0	0	0	0	1	0	0	0	0	0	0	0	0	68.81	0	0	0	1	0	1	0	0	0	0	0	0	1	1	2.75	12	1	1	0	1	1	0	0	0	0	0	0	0	0
1793	0	0	1	64	1	23.56	0	0	0	0	1	0	0	0	0	0	0	0	0	49.44	0	1	0	0	0	3	0	0	0	0	0	0	1	1	3	26	1	1	0	1	1	0	0	1	0	0	0	0	0
1794	0	1	1	68	1	24.98	0	0	1	0	0	0	0	0	0	0	0	0	0	66.31	0	0	1	0	0	3	0	0	1	0	0	0	1	2	3.25	44	1	1	0	1	1	0	0	1	0	1	1	0	0
1795	0	0	1	67	0	23.65	0	0	0	0	0	0	0	0	0	0	0	0	0	58.25	0	1	0	0	0	1	0	0	1	0	0	0	1	1	3	15	1	1	0	1	1	0	0	1	0	1	1	0	0
1796	0	0	1	65	1	24.52	1	1	1	0	0	0	0	0	0	0	0	0	0	36.64	0	1	0	0	0	1	0	0	1	0	0	0	1	1	4	12	1	1	0	1	1	0	0	1	0	1	1	0	0
1797	0	0	1	70	0	21.33	0	0	0	0	1	0	0	0	0	0	0	0	0	57.76	0	1	1	1	0	2	0	0	1	0	0	0	3	4	2.96	80	0	1	0	1	1	0	0	1	0	1	1	0	0
1798	0	0	1	75	1	21.09	0	0	0	0	0	0	0	0	0	0	0	0	0	60.02	0	1	0	0	0	3	0	0	1	0	0	0	1	3	3.08	54	0	1	0	1	1	0	0	1	1	0	1	0	0
1799	0	0	1	67	1	24.54	0	0	0	0	0	0	0	0	0	0	0	0	0	64.81	0	1	0	0	0	2	0	0	1	0	0	0	1	1	4	18	0	1	0	1	1	0	0	1	0	1	1	0	0
1800	0	0	1	80	1	18.55	1	1	1	0	0	0	0	0	0	0	0	0	0	36.44	0	0	0	1	0	2	0	0	1	0	0	0	1	1	2.75	14	0	1	0	1	1	0	0	1	1	0	1	0	0
1801	0	0	1	54	1	29.76	0	0	1	0	0	0	0	0	0	0	0	0	0		0	1	1	1	0	3	0	0	0	0	0	0	3	4	2.79	85	1	1	0	1	1	0	0	1	0	0	0	0	0
1802	0	1	1	60	1	23.71	0	0	1	0	1	0	0	0	0	0	0	0	0		0	1	1	1	0	2	0	0	1	0	0	0	3	3	3.08	50	1	1	0	1	1	1	0	0	1	1	1	0	0
1803	0	0	1	37	1	27.97	2	1	0	0	1	0	0	0	0	0	0	0	0	71.9	0	1	0	0	0	2	0	0	1	0	0	0	2	2	3.25	30	1	1	0	1	1	0	0	1	0	1	1	0	0
1804	0	0	1	75	0	30.26	0	0	0	0	0	0	0	0	0	1	0	0	0	51.5	0	1	0	1	0	2	0	0	1	0	0	0	2	2	2.88	40	0	1	0	1	1	0	0	1	0	0	0	0	0
1805	0	1	1	81	1	22.49	0	0	1	0	0	0	0	0	0	0	1	0	0	51.02	0	1	0	0	0	2	0	0	1	0	0	0	1	3	2.92	68	1	1	0	1	1	0	0	1	0	0	0	0	0
1806	0	0	1	46	1	35.14	1	1	0	0	1	0	0	0	0	0	0	0	0	63.44	0	1	0	0	0	2	0	0	1	0	0	0	2	2	3	36	1	1	0	1	1	0	0	0	0	0	0	0	0
1807	0	0	1	79	0	24.35	0	0	0	0	0	0	0	0	0	0	0	0	0	46.76	0	1	0	0	0	2	0	0	1	0	0	0	1	1	2.5	22	0	1	0	1	1	0	0	1	0	1	1	0	0
1808	0	0	1	62	1	24.24	1	1	1	0	0	0	0	0	0	0	0	0	0	72.02	0	0	1	0	0	2	0	0	1	0	0	0	1	2	2.88	45	1	1	0	1	1	0	0	0	0	0	0	0	0
1809	0	0	1	66	1	24.09	0	0	0	0	0	0	0	0	0	0	0	0	0	43.8	0	1	0	0	0	2	0	0	1	0	0	0	1	1	3.5	18	0	1	0	1	1	0	0	1	0	1	1	0	0
1810	0	1	1	57	0	29.98	1	1	1	0	0	0	0	0	0	0	0	0	0	74.61	0	1	0	0	0	1	0	0	0	0	0	0	1	1	3.5	18	1	1	0	1	1	0	0	1	0	1	1	0	0
1811	0	1	1	50	1	28.93	0	0	1	0	1	0	0	0	0	0	0	0	0	67.93	0	1	0	0	0	1	0	0	1	0	0	0	1	1	3.5	15	1	1	0	1	1	0	0	1	0	1	1	0	0
1812	0	0	1	69	1	25.59	0	0	0	0	0	0	0	0	0	0	0	0	0	58.41	0	1	0	0	0	1	0	0	1	0	0	0	1	1	3	15	1	1	0	1	1	0	0	0	0	1	1	0	0
1813	0	1	1	70	1	27.98	1	1	1	0	0	0	0	0	0	0	0	0	0	64.42	0	1	1	0	0	3	0	0	1	0	0	0	2	2	2.75	40	1	1	0	1	1	0	0	1	0	1	1	0	0
1814	0	0	1	79	1	23.42	1	1	1	0	0	0	0	0	0	0	0	0	0	56.09	0	1	0	0	0	1	0	0	0	0	0	0	1	1	3.5	12	1	1	0	0	1	0	0	0	0	1	1	0	0
1815	0	0	1	52	0	26.64	1	1	1	0	0	0	0	0	0	0	0	0	0	71.99	0	1	1	0	0	2	0	0	1	0	0	0	2	2	3.25	33	1	1	0	1	1	0	0	0	1	0	1	0	0
1816	0	0	1	71	1	26.43	1	1	0	0	0	0	0	0	0	0	0	0	0	62	0	1	0	0	0	2	0	0	1	0	0	0	1	1	3	18	1	1	0	1	1	0	0	1	0	1	1	0	0
1817	0	0	1	50	1	29.39	0	0	1	0	0	0	0	0	0	0	0	0	0	63.24	0	1	1	0	0	2	0	0	1	0	0	0	2	3	2.81	74	0	1	0	1	1	1	0	1	0	1	1	0	0
1818	0	0	1	74	1	25.46	0	0	0	0	1	0	0	0	0	0	0	0	0	58.5	0	1	0	0	0	2	0	0	1	0	0	0	1	1	4	22	1	1	0	1	1	0	0	0	0	1	1	0	0
1819	0	0	1	75	0	25.33	1	1	1	0	1	0	0	0	0	0	0	0	0	75.15	0	1	1	0	0	2	0	0	1	0	0	0	2	3	2.88	52	1	1	0	1	1	0	0	1	0	1	1	0	0
1820	0	0	1	58	0	22.72	0	0	1	0	0	0	0	0	0	0	0	0	0		0	1	0	0	0	3	0	0	0	0	0	0	1	2	2.63	60	1	1	0	1	1	0	0	1	0	0	0	0	0
1821	0	0	1	64	1	21.61	0	0	0	0	1	0	0	0	0	0	0	0	0	65.33	0	0	1	0	0	2	0	0	1	0	0	0	1	2	3.25	40	1	1	0	1	1	0	0	1	0	1	1	0	0
1822	0	0	1	49	1	39.91	3	1	1	0	0	0	0	0	0	0	0	0	0	40.2	0	1	0	0	0	3	0	0	1	0	0	0	1	2	3.13	48	0	1	0	1	1	0	0	1	0	1	1	0	0
1823	0	0	1	60	0	25.39	1	1	0	0	0	0	0	0	0	0	0	0	0	67.18	0	1	0	0	0	1	0	0	1	0	0	0	1	1	3.5	18	1	1	0	1	1	0	0	1	0	1	1	0	0
1824	0	0	1	69	0	22.04	2	1	0	0	0	0	0	0	0	0	0	0	0	66.62	0	1	1	0	0	1	0	0	1	0	0	0	2	2	2.75	36	0	1	0	1	1	0	0	1	0	1	1	0	0
1825	0	0	1	79	0	24.33	0	0	1	0	0	0	0	0	0	0	0	0	0		0	0	1	0	0	1	0	0	1	0	0	0	1	1	2.5	14	0	1	0	1	1	0	0	1	0	1	1	0	0
1826	0	0	1	57	1	23.81	2	1	0	0	1	0	0	0	0	0	0	0	0	67.99	0	0	1	0	0	3	0	0	1	0	0	0	1	1	2.5	30	1	1	0	1	1	0	0	1	0	1	1	0	0
1827	0	0	1	82	1	23.94	3	1	0	0	0	0	0	0	0	0	0	0	0	59.41	0	0	0	1	0	2	0	0	1	0	0	0	1	1	3.5	22	0	1	0	1	1	0	0	1	1	0	1	0	0
1828	0	0	1	76	1	24.61	0	0	0	0	1	0	0	0	0	0	0	0	0	45.76	0	0	0	1	0	2	0	0	1	0	0	0	1	1	2.5	18	1	1	0	1	1	0	0	1	0	1	1	0	0
1829	0	0	1	67	1	26.22	2	1	0	0	0	0	0	0	0	0	0	0	0	53.99	0	0	1	1	0	3	0	0	1	0	0	0	2	3	3.06	62	0	1	0	1	1	0	0	1	1	0	1	0	0
1830	0	0	1	80	0	28.48	0	0	1	0	0	0	0	0	0	0	0	0	0	68.29	0	1	1	0	0	3	0	0	1	0	0	0	2	2	2.88	45	1	1	0	1	1	0	0	0	1	0	1	0	0
1831	0	0	1	59	1	21.09	1	1	0	0	1	0	0	0	0	0	0	0	0	52.89	0	1	0	0	0	3	0	0	1	0	0	0	1	2	2.88	45	0	1	0	1	1	0	0	1	1	0	1	0	0
1832	0	0	1	55	1	17.96	2	1	0	0	0	0	0	0	0	0	0	0	0	71.03	0	0	1	0	0	2	0	0	1	0	0	0	1	1	2.5	14	1	1	0	1	1	0	0	1	1	0	1	0	0
1833	0	0	1	67	1	23.6	2	1	0	0	0	0	0	0	0	0	0	0	0	46.43	1	0	0	0	0	1	0	0	1	0	0	0	1	1	4	12	1	1	0	1	1	0	0	1	0	1	1	0	0
1834	0	0	1	78	0	18.83	0	0	0	0	0	0	0	0	0	0	0	0	0	65.31	0	1	0	0	0	1	0	0	1	0	0	0	1	1	3	15	1	1	0	1	1	0	0	1	0	1	1	0	0
1835	0	0	1	82	0	25.44	0	0	0	0	0	0	0	0	0	0	0	0	0	57.62	0	0	0	1	0	3	0	0	1	0	0	0	1	1	3	22	1	1	0	1	1	0	0	1	1	0	1	0	0
1836	0	0	1	75	1	23.86	1	1	0	0	0	0	0	0	0	0	0	0	0	55.44	0	1	1	0	0	3	0	0	1	0	0	0	2	3	2.69	59	1	1	0	1	1	0	0	1	0	1	1	0	0
1837	0	0	1	80	0	18.73	0	0	1	0	0	0	0	0	0	0	1	0	0	79.03	0	0	0	1	0	1	0	0	1	0	0	0	1	1	3	12	1	1	0	1	1	0	0	1	0	1	1	0	0
1838	0	0	1	82	0	18.43	2	1	1	0	0	0	0	0	0	0	0	0	0	66.6	0	1	0	0	0	2	0	0	1	0	0	0	1	1	2.5	18	0	0	0	1	1	0	0	1	1	0	1	0	0
1839	0	0	1	75	1	24.49	1	1	1	0	0	0	0	0	0	0	0	0	0	63.8	0	0	0	1	0	3	0	0	1	0	0	0	1	2	3.38	45	0	1	0	1	1	0	0	1	1	0	1	0	0
1840	0	0	1	50	1	25.31	1	1	1	0	0	1	0	0	0	0	0	0	0	65	0	0	1	0	0	2	0	0	1	0	1	0	1	1	2.5	18	1	1	0	1	1	0	0	1	0	0	0	0	1
1841	0	0	1	73	1	23.8	1	1	1	0	0	0	0	0	0	0	0	0	0	60	0	1	0	0	0	2	0	0	1	0	0	0	1	1	2.75	18	0	0	0	1	1	0	0	1	0	0	0	0	1
1842	0	1	1	85	0	22.22	2	1	1	0	0	0	0	0	0	0	0	0	0	40	0	1	0	1	0	1	0	0	1	0	0	0	2	2	2.63	32	1	0	0	1	1	0	0	1	0	0	0	1	1
1843	0	0	1	66	1	26.4	3	1	1	0	0	1	0	0	0	0	0	0	0	40	0	0	0	1	0	2	0	0	1	0	0	0	1	1	2.75	22	1	0	0	1	1	0	0	1	1	0	1	0	1
1844	0	1	1	54	1	25.06	2	1	0	0	1	0	0	0	0	0	0	0	0	60	0	0	1	0	0	2	0	0	1	0	0	0	1	1	2.75	14	1	0	0	1	1	0	1	1	0	0	0	0	1
1845	0	1	1	55	1	25.46	1	1	0	0	1	0	0	0	0	0	0	0	0		1	0	0	0	0	3	0	0	1	1	0	0	1	1	4	15	1	0	0	1	1	0	0	1	0	0	0	0	1
1846	0	0	1	49	0	21.83	2	1	1	0	1	0	0	0	0	0	0	0	0	65	0	1	0	0	0	1	0	0	1	0	0	0	1	1	3	12	1	0	0	1	1	0	0	1	0	0	0	0	1
1847	0	1	1	82	0	31.22	2	1	1	0	0	0	0	0	0	0	1	0	0	55	0	0	1	0	0	3	0	0	1	0	0	0	1	1	2.5	18	1	0	0	1	1	0	0	1	1	0	1	1	1
1848	0	0	1	57	1	22.49	3	1	0	0	1	1	0	0	0	0	0	0	0	45	0	1	0	0	0	3	0	0	1	0	0	0	1	1	3	15	1	0	0	1	1	0	0	1	0	1	1	0	0
1849	0	0	1	49	0	21.08	1	1	0	0	0	1	0	0	0	0	0	0	0	65	0	1	0	0	0	2	0	0	1	0	0	0	1	1	3.5	18	1	0	0	1	1	0	0	1	0	0	0	0	1
1850	0	0	1	72	1	25.95	1	1	0	0	0	0	0	0	1	0	0	0	0	60	0	1	1	1	0	3	0	0	1	0	0	0	3	3	2.67	58	0	0	0	1	1	0	0	1	0	1	1	0	1
1851	0	0	1	77	0	26.22	1	1	1	0	0	0	0	0	0	1	0	0	0		0	1	0	0	0	1	0	0	1	0	0	0	1	1	3	38	1	0	0	1	0	0	1	1	0	0	0	0	1
1852	0	0	1	68	1	24.69	1	1	1	0	0	0	0	0	0	0	1	0	0	55	0	0	0	1	0	1	0	0	1	0	0	0	1	1	3	15	1	0	0	1	1	0	0	1	0	0	0	0	1
1853	0	0	1	73	1	21.8	1	1	1	0	0	0	0	0	0	0	0	0	0	55	0	1	0	0	0	1	0	0	1	0	0	0	1	1	3	22	1	0	0	1	1	0	0	1	0	0	0	0	1
1854	0	1	1	58	1	24.68	0	0	0	0	1	0	0	0	0	0	0	0	0	60	0	0	0	1	0	1	0	0	1	0	0	0	1	1	2.75	18	1	0	0	1	1	0	0	0	0	0	0	1	1
1855	0	0	1	65	0	23.05	2	1	1	0	0	0	0	0	0	0	0	0	0	60	0	0	1	0	0	1	0	0	1	0	0	0	1	1	2.5	14	1	0	0	1	1	0	0	1	0	0	0	0	1
1856	0	0	1	65	1	24.96	1	1	1	0	0	0	0	0	0	0	0	0	0	60	0	1	0	0	0	2	0	0	1	0	0	0	1	1	2.75	14	1	0	0	1	1	0	0	1	0	0	0	0	1
1857	0	0	1	61	1	20.57	1	1	0	0	0	0	0	0	0	0	0	0	0	40	0	1	1	0	0	2	0	0	1	0	0	0	2	2	2.75	44	1	0	0	1	0	0	0	1	0	0	0	0	0
1858	0	0	1	56	1	23.01	3	1	0	0	0	0	0	0	0	0	0	0	0	55	0	1	0	0	0	2	1	0	1	0	0	0	1	1	3	15	1	0	0	0	0	0	0	1	0	0	0	0	0
1859	0	1	1	64	1	23.42	1	1	0	0	1	1	0	0	0	0	0	0	0	60	0	1	0	1	0	2	1	1	1	0	0	0	3	3	2.92	78	1	0	0	1	0	0	0	1	0	0	0	0	0
1860	0	0	1	52	1	28.12	0	0	1	0	0	0	0	0	0	0	0	0	0	65	0	1	1	1	0	2	0	0	1	0	0	0	3	3	2.67	70	1	0	0	1	0	0	0	1	0	0	0	0	1
1861	0	0	1	64	1	24.4	2	1	0	0	0	0	0	0	0	0	0	0	0	55	0	0	0	1	0	2	0	0	1	0	0	0	1	1	2.75	18	1	0	0	1	0	0	0	0	0	0	0	0	0
1862	0	1	1	54	1	23.39	3	1	0	0	1	0	0	0	0	0	0	0	0	55	0	0	1	0	0	2	1	1	0	0	0	0	1	1	2.5	22	1	0	0	1	0	1	0	1	1	0	1	0	0
1863	0	0	1	73	0	22.07	1	1	0	0	0	0	0	0	0	1	0	0	0	65	0	1	0	0	0	2	0	0	1	0	0	0	1	1	2.5	26	1	0	0	1	1	0	0	0	0	1	1	0	0
1864	0	0	1	68	1	25.06	2	1	1	0	0	0	0	0	0	0	0	0	0	60	0	1	1	1	0	2	1	1	0	0	0	0	3	3	2.75	67	1	0	0	1	0	0	0	1	1	0	1	0	0
1865	0	0	1	66	1	23.42	2	1	0	0	0	0	0	0	0	0	0	0	0	45	0	1	0	0	0	2	1	1	1	1	0	0	1	1	3.5	22	1	0	0	1	0	0	0	1	1	0	1	0	0
1866	0	0	1	53	1	31.49	1	1	1	0	1	1	0	0	0	0	0	0	0	60	0	0	0	1	0	2	0	0	1	0	0	0	1	1	3.5	18	1	0	0	1	1	0	0	1	0	1	1	1	0
1867	0	1	1	71	0	19.92	2	1	1	0	0	1	0	0	0	0	0	0	0	40	0	1	0	0	0	2	0	0	1	0	0	0	2	3	2.94	86	1	0	0	1	0	1	0	1	1	0	1	0	0
1868	0	1	1	57	1	22.84	1	1	1	0	1	0	0	0	0	0	0	0	0	55	0	0	0	1	0	2	0	0	1	0	0	0	1	1	2.75	26	1	1	0	1	0	0	0	1	0	0	0	0	0
1869	0	1	1	80	1	26.12	3	1	1	0	0	0	0	0	0	1	1	0	0	35	0	1	0	0	0	2	0	0	1	0	0	0	1	1	2.75	33	1	0	0	1	0	0	0	1	0	0	0	0	0
1870	0	0	1	60	1	24.96	0	0	1	0	0	1	0	0	0	0	0	0	0	60	0	1	0	1	0	2	0	0	1	0	0	0	3	3	3	74	1	1	0	1	1	1	0	1	0	1	1	1	0
1871	0	1	1	49	1	19.83	3	1	0	0	0	1	0	0	0	0	0	0	0	40	0	0	0	1	0	2	1	0	0	1	0	0	1	1	4	22	1	0	0	1	1	0	0	1	1	0	1	0	0
1872	0	1	1	57	1	22.04	3	1	0	0	1	0	0	0	0	0	0	0	0	50	0	1	0	0	0	2	1	0	0	0	0	0	1	1	2.75	22	1	0	0	1	0	0	0	1	0	0	0	0	0
1873	0	1	1	43	1	24.24	3	1	0	0	1	0	0	0	0	0	0	0	0	55	0	0	0	1	0	2	1	0	0	0	0	0	1	1	2.75	22	1	1	0	1	0	0	0	1	0	0	0	0	0
1874	0	0	1	64	1	24.22	3	1	0	0	1	0	0	0	0	0	0	0	0	60	0	1	0	0	0	2	1	0	0	0	0	0	1	1	3	30	1	0	0	1	0	0	0	1	0	0	0	0	0
1875	0	0	1	56	1	22.41	2	1	1	0	0	0	0	0	0	1	0	0	0	65	0	0	0	1	0	2	0	0	0	0	0	0	1	1	3.5	30	1	0	0	1	1	0	0	1	0	1	1	1	0
1876	0	1	1	65	0	24	2	1	0	0	0	0	0	0	0	0	0	1	1	40	1	0	0	0	0	2	1	0	0	1	0	0	1	1	2.75	30	1	0	0	1	0	0	0	1	0	0	0	0	0
1877	0	0	1	37	1	29.86	3	1	0	0	1	0	0	0	0	0	0	0	0	30	0	0	1	0	0	2	0	0	0	0	0	0	1	1	2.5	14	1	0	0	1	0	0	0	1	1	0	1	0	0
1878	0	0	1	76	0	25.63	3	1	0	0	0	0	0	0	0	0	0	0	0	38	0	1	0	0	0	2	1	0	0	0	0	0	1	1	3	18	1	1	0	1	1	0	0	1	1	0	1	0	0
1879	0	0	1	59	0	22.83	1	1	0	0	0	0	0	0	0	0	0	0	0	66	0	1	0	0	0	2	0	0	0	0	0	0	1	1	3	38	1	0	0	1	1	0	0	1	0	1	1	0	0
1880	0	0	1	85	1	21.26	2	1	1	0	0	0	0	0	1	0	0	0	0	35	0	1	0	0	0	2	1	0	0	0	0	0	1	1	3	38	1	0	0	1	1	0	0	1	0	0	0	0	0
1881	0	0	1	66	1	26.67	1	1	1	0	0	0	0	0	0	0	1	0	0	65	0	1	0	0	0	2	0	0	0	0	0	0	1	1	3.5	15	1	0	0	1	0	0	0	1	0	0	0	0	0
1882	0	0	1	40	1	25.85	3	1	1	0	1	1	0	0	0	0	0	0	0	50	0	1	0	0	0	2	1	0	0	0	0	0	1	1	3.5	22	1	0	0	1	0	0	0	1	0	0	0	0	0
1883	0	0	1	74	0	25.33	2	1	1	0	0	0	0	0	0	0	0	0	0	60	0	1	0	1	0	2	0	0	0	0	0	0	2	2	2.75	48	1	1	0	1	1	0	0	1	0	0	0	0	0
1884	0	0	1	70	0	24.97	2	1	1	0	0	0	0	0	0	0	0	0	0	65	0	0	1	0	0	2	1	0	1	0	0	0	1	1	2.5	18	1	0	0	1	0	0	0	1	0	0	0	0	0
1885	0	1	1	42	1	26.99	2	1	1	0	0	0	0	0	0	0	0	0	0	60	0	1	0	0	0	2	1	0	0	0	0	0	1	1	2.5	14	1	0	0	1	0	0	0	1	0	0	0	0	0
1886	0	0	1	77	0	21.79	1	1	1	0	0	0	0	0	0	1	0	0	0	55	0	0	0	1	0	2	0	0	0	0	0	0	1	2	2.88	48	1	1	0	1	1	0	0	1	0	1	1	0	0
1887	0	1	1	68	1	25.4	1	1	1	0	0	0	0	0	0	0	0	0	0	64	0	1	0	0	0	2	0	0	0	0	0	0	1	1	3	18	1	1	0	1	0	0	0	1	0	0	0	0	0
1888	0	1	1	41	1	17.18	3	1	1	0	1	0	0	0	0	0	0	0	0	60	0	1	0	1	0	2	0	0	0	0	0	0	2	2	3	56	1	1	0	1	0	0	0	1	0	0	0	0	0
1889	0	0	1	40	1	22.59	2	1	1	0	1	0	0	0	0	0	0	0	0		0	0	1	1	0	2	0	0	1	0	1	0	3	3	2.83	75	1	1	0	1	1	0	0	1	0	0	0	0	0
1890	0	1	1	55	1	24.22	2	1	1	0	0	0	0	0	0	0	0	0	0		0	0	0	1	0	2	1	0	1	0	0	0	1	1	4	26	1	1	0	1	0	0	0	1	0	0	0	0	0
1891	0	0	1	72	1	25.78	1	1	1	0	0	0	0	0	0	0	0	0	0		0	0	0	1	0	2	0	0	0	0	0	0	1	1	3.5	22	1	1	0	1	0	0	0	1	0	1	1	1	0
1892	0	0	1	82	1	21.91	1	1	0	0	0	0	0	0	0	0	0	0	0	40	0	1	1	0	0	2	0	0	0	0	0	0	2	2	2.63	40	1	0	0	1	1	0	1	1	0	1	1	0	0
1893	0	0	1	63	1	22.06	2	1	1	0	0	0	0	0	0	0	0	0	0		0	0	0	1	0	2	0	0	0	0	0	0	1	1	3	22	1	0	0	1	1	0	0	1	0	0	0	1	0
1894	0	1	1	53	0	22.48	1	1	0	0	0	0	0	0	0	0	0	0	0		0	1	0	0	0	2	0	0	0	0	0	0	1	1	3	22	1	0	0	1	1	0	0	0	0	0	0	0	0
1895	0	1	1	53	1	27.28	2	1	1	0	0	1	0	0	0	0	0	0	0		0	1	0	0	0	2	0	0	0	0	0	0	1	1	3	15	1	0	0	1	1	0	0	1	0	0	0	0	0
1896	0	1	1	57	1	23.26	1	1	1	0	0	1	0	0	0	0	0	0	0	60	0	0	1	0	0	2	0	0	0	0	0	0	2	2	2.75	36	1	1	0	1	0	0	0	1	0	1	1	1	0
1897	0	0	1	69	1	22.49	1	1	1	0	0	0	0	0	0	0	1	0	0		0	0	1	0	0	2	1	0	0	0	0	0	1	1	2.5	18	1	0	0	1	0	0	0	1	0	1	1	0	1
1898	0	1	1	58	1	27.68	1	1	1	0	0	0	0	0	1	0	0	0	0	55	0	0	0	1	0	2	0	0	0	0	0	0	1	2	2.63	52	1	1	0	1	0	0	0	1	0	1	1	1	1
1899	0	1	1	68	1	27.58	1	1	1	0	1	0	0	0	0	1	0	0	0		0	1	0	0	0	2	0	0	0	0	0	0	1	1	3.5	18	1	1	0	1	0	1	0	1	0	0	0	0	0
1900	0	1	1	76	0	22.89	1	1	1	0	0	0	0	0	0	0	0	0	0	55	0	1	0	0	0	2	0	0	0	0	0	0	1	1	2	20	1	0	0	1	0	0	0	1	0	0	0	0	0
1901	0	0	1	56	0	24.32	1	1	0	0	0	1	0	0	0	0	0	0	0		1	0	0	0	0	2	0	0	0	0	0	0	1	1	3.5	12	1	0	0	1	1	0	0	1	0	0	0	0	0
1902	0	0	1	89	1	18.81	3	1	0	0	0	0	0	0	0	0	0	0	0		0	0	0	1	0	2	1	0	0	0	0	0	1	1	3.5	15	1	0	0	1	1	0	0	1	0	0	0	0	0
1903	0	0	1	60	1	27.68	1	1	0	0	0	1	0	0	0	0	0	0	0	60	0	1	0	0	0	2	0	0	0	0	0	0	1	1	2.75	30	1	0	0	1	1	0	0	1	0	0	0	0	0
1904	0	0	1	67	1	24.4	3	1	0	0	1	0	0	0	0	0	0	0	0		0	1	0	0	0	2	1	0	0	0	0	0	2	2	3.38	36	1	0	0	1	0	0	0	1	1	0	1	0	0
1905	0	0	1	58	1	27.61	0	0	0	0	0	0	0	0	0	1	1	0	0		0	1	0	0	0	2	0	0	0	0	0	0	1	1	2.75	22	1	0	0	1	1	0	0	1	0	0	0	0	0
1906	0	0	1	63	1	23.53	1	1	0	0	0	1	0	0	0	0	0	0	0	60	0	1	0	0	0	2	0	0	0	0	0	0	1	1	3	22	1	0	0	1	0	0	0	0	0	0	0	0	0
1907	0	1	1	55	1	25.26	2	1	1	0	0	1	0	0	0	0	0	0	0	55	0	0	0	1	0	2	0	0	0	0	0	0	1	2	3	60	1	0	0	1	0	0	0	1	0	0	0	0	0
1908	0	0	1	63	1	22.19	3	1	0	0	1	0	0	0	0	0	0	0	0		0	0	1	0	0	2	1	0	0	0	0	0	1	1	2.5	18	1	0	0	1	1	0	0	1	0	0	0	0	0
1909	0	1	1	63	1	23.66	2	1	1	0	1	0	0	0	0	0	0	0	0		0	0	1	0	0	2	0	0	0	0	0	0	1	1	2.5	18	1	0	0	1	0	0	0	1	1	0	1	0	0
1910	0	0	1	51	1	26.47	0	0	1	0	0	1	0	0	0	0	0	0	0		0	1	0	0	0	2	0	0	3	0	0	0	1	1	3	18	1	0	0	1	0	0	0	0	0	1	1	1	0
1911	0	1	1	63	1	24.46	2	1	1	0	0	0	0	0	0	0	0	0	0		0	0	1	1	0	2	0	0	0	0	0	0	2	2	3	44	1	0	0	1	0	0	0	1	0	1	1	1	0
1912	0	1	1	49	1	24.09	1	1	0	0	1	1	0	0	0	0	0	0	0	60	0	1	1	0	0	2	0	0	0	0	0	0	2	3	3.06	102	1	0	0	1	0	0	0	1	0	0	0	0	0
1913	0	0	1	69	0	28.06	0	0	1	0	0	0	0	0	0	0	0	0	0		0	1	0	0	0	2	0	0	0	0	0	0	1	2	2.63	48	1	0	0	1	1	0	0	1	0	1	1	1	0
[truncated: 58 more columns]
